# Supplementary material for: Whole-Genome Insights into the Genetic Basis of Conformation Traits in German Black Pied (DSN) Cattle
Source: Genes (Basel). 2025 Apr 10;16(4):445. doi: 10.3390/genes16040445 (PMC12027004; doi:10.3390/genes16040445)
Supplement: Supplementary file 1 [file genes-16-00445-s001.zip]

Archive with 1 entries (1 files):
- genes-3531909-supplementary.xlsx
