# Supplementary material for: Whole-Genome Insights into the Genetic Basis of Conformation Traits in German Black Pied (DSN) Cattle
Source: Genes (Basel). 2025 Apr 10;16(4):445. doi: 10.3390/genes16040445 (PMC12027004; doi:10.3390/genes16040445)
Supplement: Supplementary file 1 [file genes-16-00445-s001.zip › genes-3531909-supplementary.xlsx]

## Sheet: File content
Supporting information for
Whole-Genome Insights into the Genetic Basis of Conformation Traits in German Black Pied (DSN) Cattle
Amelie Mandel1, Monika Reißmann1, Gudrun A. Brockmann1, Paula Korkuć1,2*
1 Albrecht Daniel Thaer- Institute for Agricultural and Horticultural Sciences, Animal Breeding and Mo-lecular Genetics, Humboldt-Universität zu Berlin, Invalidenstr. 42, 10115 Berlin, Germany; amelie-mandel@gmx.de (A.M.); monika.reissmann@hu-berlin.de (M.R.); gudrun.brockmann@hu-berlin.de (G.A.B); paula.korkuc@hu-berlin.de (P.K.)
2 Leibniz Institute for Zoo and Wildlife Research, Alfred-Kowalke-Straße 17, 10315 Berlin, Germany; korkuc@izw-berlin.de (P.K)
*Correspondence: korkuc@izw-berlin.de (P.K.)
File content:
Table S1: Selection of fixed effects for GWAS models using Akaike information criterion (AIC).
Table S2: Inflation factors λ from GWAS results for the investigated conformation traits.
Table S3: Full list of associated variants (p<0.1) from GWAS with conformation traits in DSN cows.
Table S4: List of sequence variant impacts in QTL regions based on Ensembl VEP annotation.
Table S5: Functional enrichment analysis of sequence variants in QTL regions using g:Profiler.
Table S6: List of publications with GWAS results overlap with loci identified in this study.

## Sheet: Table S1
Table S1: Selection of fixed effects for GWAS models using Akaike information criterion (AIC). Fixed effects with differences in AIC ≤ -10 were included in the model (highlighted in green), as they improved the model. Tested fixed effects: farm fa, birthyear by, birthseason bs, calvingyear cy, calving season cs, age of first calving fc, day in lactation ld.
Trait/Score (Y) + ps	fa	fc	ld	by	bs	cy	cs
COMDAIRY STRENGTH + ps	-28.87	2	-27.21	-44.73	2.77	-8.26	-0.26
LINDAIRY_CHARACTER + ps	-61.7	-3.6	-92.7	-23.2	3.4	-8.7	1
COMBODY CONFORMATION + ps	1.67	-0.61	-35.44	-50.83	-5.9	-13.34	1.93
LINBCS + ps	-84.2	3.9	-120.5	-30.4	1.2	0.9	-18.3
LINBODY_DEPTH + ps	-5.5	-5.2	-135.2	-5.4	2.9	-10.3	2.5
LINCHEST_WIDTH + ps	-4.7	0.7	-116.2	-24.9	2.3	6.7	-7.6
LINRUMP_ANGLE + ps	6.7	-5.4	-0.3	-0.4	2.5	-12.7	-1.1
LINRUMP_WIDTH + ps	-9.7	4.8	-22.4	-98.5	3.2	-8.8	-4.2
LINSTATURE + ps	-8.83	-1.99	-86.41	-33.28	-0.76	9.47	0.5
COMLEGS&FEET + ps	1.9	1.46	-20.78	-14.5	3.05	-3.85	-7.82
LINFOOT_ANGLE + ps	-7.9	3.6	-7.4	-136.9	-2.4	-42.9	1.3
LINHOCK_QUALITY + ps	-22.7	5.1	-4.7	-39	-6.4	6.1	-3.3
LINLOCOMOTION + ps	-2.6	-0.5	-24.8	-46.9	-3.2	-24	-3.1
LINREAR_LEG_REAR + ps	-6	-2.5	-53.6	-129.8	-4.1	-8.4	2.1
LINREAR_LEG_SIDE + ps	-5.4	-5.5	-5.2	-52.8	3.2	2.7	2.8
COMMAMMARY + ps	1.89	1.05	-83.2	-125.47	0.92	-7.27	2.96
LINCENTRAL_LIGAMENT + ps	-7.3	-2.7	-4.1	-24.6	2	0	1.8
LINFORE_UDDER + ps	6	-0.7	-29.2	-75.2	4	3.1	-1.3
LINFRONT_TEAT + ps	-13.3	5.9	-4	-87	-0.7	-18	3.1
LINREAR_TEAT + ps	2.6	4.9	4.4	-17.9	1.6	-28.3	2.4
LINREAR_UDDER + ps	-4.5	-9.8	-127.3	-141.4	-2.7	7.5	1.1
LINUDDER_DEPTH + ps	-41.7	-1.8	-8	-12.3	0.9	-20.7	-15.4

## Sheet: Table S2
Table S2: Inflation factors λ from GWAS results for the investigated conformation traits. λ values are shown separately for autosomal chromosomes (λAUTO) and the X chromosome (λX). Given the high inflation values (highlighted in orange), GWAS p-values were corrected to an inflation factor of λ = 1.2.
Trait/Score	λAUTO	λX
COMDAIRY STRENGTH	2.12	2.22
LINDAIRY_CHARACTER	1.8	1.81
COMBODY CONFORMATION	2.09	3.04
LINBCS	1.77	2.38
LINBODY_DEPTH	1.9	2.06
LINCHEST_WIDTH	1.58	2.48
LINRUMP_ANGLE	1.87	1.85
LINRUMP_WIDTH	1.79	2.23
LINSTATURE	2.05	3.51
COMLEGS&FEET	1.18	1.26
LINFOOT_ANGLE	1.04	1.08
LINHOCK_QUALITY	1.43	1.8
LINLOCOMOTION	1.21	1.28
LINREAR_LEG_REAR	1.55	2.32
LINREAR_LEG_SIDE	1.33	1.81
COMMAMMARY	1.66	2.52
LINCENTRAL_LIGAMENT	1.49	1.89
LINFORE_UDDER	1.44	2.23
LINFRONT_TEAT	1.76	2.39
LINREAR_TEAT	2.43	3.71
LINREAR_UDDER	1.35	1.51
LINTEAT_LENGTH	1.75	2.21
LINUDDER_DEPTH	1.83	3.34

## Sheet: Table S3
Table S3: Full list of associated variants (p<0.1) from GWAS with conformation traits in DSN cows. Variants are shown together with the location on the chromosome (Chr) and the genomic position (POS), the minor allele (MA) with its frequency (MAF), the number of animals with available phenotypic data (n), the β-effect of the MA (βMA) and its standard error (SE), and the -log10(p). p-values after …
Trait	Chr	Position	MA	MAF	n	βMA	SE(β)	LOD
LINBCS	2	109169387	C	0.16	1852	-0.55	0.09	7.01
LINBCS	2	109169504	T	0.16	1852	-0.56	0.09	6.79
LINFORE_UDDER	4	21420050	G	0.5	1852	-0.37	0.06	7.11
LINFORE_UDDER	4	22207653	T	0.38	1851	0.38	0.06	6.97
COMLEGS&FEET	6	105886046	C	0.19	1852	-0.65	0.12	7.34
LINREAR_UDDER	6	15034445	T	0.05	1847	-0.89	0.15	7.35
LINRUMP_ANGLE	7	98433366	A	0.44	1852	-0.46	0.07	6.92
LINRUMP_WIDTH	8	15018668	T	0.19	1852	-0.57	0.09	6.79
LINRUMP_WIDTH	8	15021228	G	0.18	1852	-0.58	0.09	6.93
LINBCS	10	90095068	ATG	0.12	1827	0.67	0.1	6.77
LINLOCOMOTION	12	3371041	G	0.22	1852	0.41	0.08	7.25
LINLOCOMOTION	12	3371097	T	0.2	1852	0.41	0.08	7.07
LINREAR_LEG_SIDE	13	17654151	C	0.08	1840	0.77	0.13	6.92
LINCENTRAL_LIGAMENT	15	49373191	C	0.14	1852	0.52	0.09	6.86
LINCENTRAL_LIGAMENT	15	49400267	C	0.14	1852	0.52	0.09	6.83
LINCENTRAL_LIGAMENT	15	49401822	A	0.14	1852	0.52	0.09	6.93
LINCENTRAL_LIGAMENT	15	49403747	G	0.14	1852	0.52	0.09	6.82
LINCENTRAL_LIGAMENT	15	49404928	A	0.14	1852	0.52	0.09	6.97
LINCENTRAL_LIGAMENT	15	50000969	T	0.29	1852	0.39	0.07	6.77
LINCENTRAL_LIGAMENT	15	50001683	C	0.27	1852	0.4	0.07	6.77
LINCENTRAL_LIGAMENT	15	50014840	G	0.4	1852	0.36	0.06	6.79
LINCENTRAL_LIGAMENT	15	50014862	G	0.38	1849	0.38	0.06	7.21
LINFORE_UDDER	17	14039844	C	0.34	1852	-0.38	0.07	6.87
LINFORE_UDDER	17	14044094	G	0.36	1852	-0.38	0.07	6.92
LINFORE_UDDER	17	14045928	A	0.36	1852	-0.38	0.07	6.94
LINFORE_UDDER	17	14045956	C	0.36	1852	-0.38	0.07	6.94
LINFORE_UDDER	17	14047116	T	0.36	1852	-0.38	0.07	6.81
LINFORE_UDDER	17	14048586	G	0.36	1852	-0.38	0.07	6.88
LINFORE_UDDER	17	14049730	CA	0.36	1852	-0.38	0.07	6.81
LINFORE_UDDER	17	14049897	A	0.34	1852	-0.39	0.07	7.25
LINFORE_UDDER	17	14050222	A	0.34	1852	-0.38	0.07	6.93
LINFORE_UDDER	17	14052143	C	0.34	1852	-0.38	0.07	6.84
LINFORE_UDDER	17	14052292	C	0.34	1852	-0.38	0.07	6.84
LINFORE_UDDER	17	14052326	G	0.34	1852	-0.38	0.07	6.84
LINFORE_UDDER	17	14055161	T	0.36	1852	-0.38	0.07	6.8
LINFORE_UDDER	17	14055256	G	0.36	1852	-0.38	0.07	6.88
LINFORE_UDDER	17	14056795	A	0.34	1852	-0.38	0.07	6.87
LINFORE_UDDER	17	14060034	G	0.36	1852	-0.38	0.07	6.78
LINFORE_UDDER	17	14060059	A	0.33	1852	-0.4	0.07	7.24
LINFORE_UDDER	17	14060100	C	0.32	1852	-0.39	0.07	6.83
LINFORE_UDDER	17	14060192	T	0.34	1852	-0.38	0.07	6.84
LINFORE_UDDER	17	14060595	T	0.34	1852	-0.38	0.07	6.93
LINFORE_UDDER	17	14061475	G	0.34	1852	-0.38	0.07	6.81
LINFORE_UDDER	17	14061883	T	0.34	1852	-0.38	0.07	6.86
LINFORE_UDDER	17	14062326	G	0.34	1852	-0.38	0.07	6.8
LINFORE_UDDER	17	14063398	G	0.36	1851	-0.38	0.07	6.79
LINFORE_UDDER	17	14066235	T	0.36	1852	-0.38	0.07	6.81
LINFORE_UDDER	17	14067352	C	0.34	1852	-0.38	0.07	6.89
LINFORE_UDDER	17	14068070	A	0.36	1852	-0.38	0.07	6.81
LINFORE_UDDER	17	14068579	A	0.36	1852	-0.38	0.07	6.78
LINFORE_UDDER	17	14068783	G	0.36	1852	-0.38	0.07	6.89
LINFORE_UDDER	17	14068918	G	0.36	1852	-0.38	0.07	6.77
LINFORE_UDDER	17	14069029	G	0.34	1852	-0.38	0.07	6.83
LINFORE_UDDER	17	14069536	A	0.34	1852	-0.38	0.07	6.79
LINFORE_UDDER	17	14069807	G	0.34	1852	-0.38	0.07	6.84
LINFORE_UDDER	17	14069952	C	0.36	1852	-0.38	0.07	6.83
LINFORE_UDDER	17	14070018	A	0.34	1852	-0.39	0.07	6.97
LINFORE_UDDER	17	14071730	G	0.34	1852	-0.38	0.07	6.77
LINFORE_UDDER	17	14072869	C	0.34	1851	-0.38	0.07	6.88
LINFORE_UDDER	17	14073176	A	0.34	1852	-0.38	0.07	6.88
LINFORE_UDDER	17	14073778	C	0.34	1852	-0.38	0.07	6.84
LINFORE_UDDER	17	14078552	G	0.34	1851	-0.38	0.07	6.93
LINFORE_UDDER	17	14078802	T	0.34	1851	-0.39	0.07	7
LINFORE_UDDER	17	14080798	C	0.34	1852	-0.38	0.07	6.79
LINFORE_UDDER	17	14080799	A	0.34	1852	-0.38	0.07	6.79
LINFORE_UDDER	17	14080808	C	0.34	1852	-0.38	0.07	6.79
LINFORE_UDDER	17	14082523	C	0.34	1852	-0.38	0.07	6.9
LINFORE_UDDER	17	14083942	A	0.34	1852	-0.38	0.07	6.9
LINFORE_UDDER	17	14098914	G	0.34	1852	-0.38	0.07	6.79
LINFORE_UDDER	17	14261319	C	0.3	1852	-0.4	0.07	7
LINFORE_UDDER	17	14280948	A	0.3	1852	-0.4	0.07	7.05
LINFORE_UDDER	17	14281310	A	0.3	1852	-0.4	0.07	7.03
LINCENTRAL_LIGAMENT	18	16330245	T	0.38	1852	-0.37	0.06	6.81
LINCENTRAL_LIGAMENT	18	16330666	G	0.38	1852	-0.38	0.06	7.06
LINCENTRAL_LIGAMENT	18	16333985	G	0.39	1852	-0.38	0.06	7.03
LINCENTRAL_LIGAMENT	18	16340849	T	0.38	1852	-0.38	0.06	6.98
LINREAR_LEG_SIDE	19	22241461	C	0.44	1851	0.41	0.07	6.98
LINDAIRY_CHARACTER	20	21627470	G	0.5	1852	0.43	0.07	7.23
LINREAR_LEG_SIDE	20	29326803	C	0.39	1852	0.42	0.07	6.82
LINREAR_LEG_SIDE	20	29326842	A	0.38	1852	0.42	0.07	6.95
LINREAR_LEG_SIDE	20	29326857	T	0.38	1852	0.42	0.07	6.83
LINREAR_LEG_SIDE	20	29326976	C	0.38	1852	0.42	0.07	6.89
LINREAR_LEG_SIDE	20	29326983	C	0.38	1852	0.42	0.07	6.89
LINREAR_LEG_SIDE	20	29327006	A	0.38	1852	0.43	0.07	7.24
LINREAR_LEG_SIDE	20	29327008	G	0.38	1852	0.44	0.07	7.29
LINREAR_LEG_SIDE	20	29327033	A	0.38	1852	0.43	0.07	7.2
LINREAR_LEG_SIDE	20	29327034	C	0.38	1852	0.43	0.07	7.2
COMBODY CONFORMATION	21	37111947	A	0.15	1851	-1.09	0.15	7.31
LINRUMP_WIDTH	21	17924608	AG	0.17	1852	-0.55	0.09	6.78
LINRUMP_WIDTH	21	17924623	A	0.17	1852	-0.55	0.09	6.78
LINRUMP_WIDTH	21	17924626	T	0.17	1852	-0.55	0.09	6.78
LINRUMP_WIDTH	21	17925890	T	0.17	1852	-0.55	0.09	6.76
LINRUMP_WIDTH	21	17930221	G	0.17	1851	-0.55	0.09	6.76
LINRUMP_WIDTH	21	17935447	G	0.17	1852	-0.55	0.09	6.86
LINRUMP_WIDTH	21	17935472	G	0.17	1852	-0.55	0.09	6.86
LINRUMP_WIDTH	21	17940852	T	0.16	1852	-0.55	0.09	6.76
LINRUMP_WIDTH	21	17944563	T	0.17	1852	-0.55	0.09	6.76
LINRUMP_WIDTH	21	17944579	G	0.17	1852	-0.55	0.09	6.76
LINRUMP_WIDTH	21	17945082	C	0.16	1852	-0.55	0.09	6.84
LINRUMP_WIDTH	21	17986565	A	0.26	1852	-0.51	0.08	7.36
LINRUMP_WIDTH	21	17987138	T	0.17	1852	-0.56	0.08	7.51
LINRUMP_WIDTH	21	17990253	C	0.18	1852	-0.58	0.08	7.99
LINRUMP_WIDTH	21	17991744	A	0.26	1852	-0.52	0.08	7.58
LINRUMP_WIDTH	21	17991753	A	0.26	1852	-0.52	0.08	7.58
LINRUMP_WIDTH	21	17991780	A	0.26	1852	-0.5	0.08	7.17
LINRUMP_WIDTH	21	17991806	C	0.26	1852	-0.51	0.08	7.26
LINRUMP_WIDTH	21	17993032	G	0.18	1852	-0.58	0.08	7.95
LINRUMP_WIDTH	21	17993077	T	0.19	1852	-0.58	0.08	8.27
LINRUMP_WIDTH	21	17993143	A	0.17	1851	-0.57	0.08	7.95
LINRUMP_WIDTH	21	17993242	G	0.18	1852	-0.58	0.08	8.06
LINRUMP_WIDTH	21	17993740	A	0.18	1852	-0.56	0.08	7.61
LINTEATH_LENGTH	22	17411573	T	0.1	1838	-0.78	0.11	7.91
LINHOCK_QUALITY	23	28684391	GA	0.15	1843	-0.52	0.09	6.9
LINBCS	24	20358408	A	0.4	1851	0.44	0.07	7.49
COMLEGS&FEET	24	10452692	T	0.09	1840	-0.92	0.17	6.78
COMLEGS&FEET	26	5538549	T	0.17	1852	-0.62	0.12	6.8
LINRUMP_ANGLE	26	21470978	A	0.21	1852	-0.55	0.08	7.24
COMDAIRY STRENGTH	X	11548482	C	0.3	1852	-0.86	0.12	7.26

## Sheet: Table S4
Table S4: Functional annotation of genetic variants located within identified QTL regions, based on Ensembl Variant Effect Predictor (VEP). The table includes the associated conformation trait, chromosome (Chr), and top variant defining each QTL region. For each sequence variant in the respective QTL region, detailed annotation is provided, including Ensembl gene ID, gene name, transcript ID, exo…
Trait	Chr	Top variant in QTL region	Sequence variant	Ensembl gene ID	Gene name	Transcript ID	Exon	Protein position	Amino acid change	Impact	Consequence	SIFT score
LINFORE_UDDER	4	4:21420050	4:22134776	ENSBTAG00000015981	ETV1	ENSBTAT00000021259	9/14	239	N/S	MODERATE	missense_variant	tolerated(0.38)
LINFORE_UDDER	4	4:21420050	4:22134776	ENSBTAG00000015981	ETV1	ENSBTAT00000075156	8/13	239	N/S	MODERATE	missense_variant	tolerated(0.38)
LINFORE_UDDER	4	4:21420050	4:22134776	ENSBTAG00000015981	ETV1	ENSBTAT00000078416	6/11	223	N/S	MODERATE	missense_variant	tolerated(0.44)
LINFORE_UDDER	4	4:21420050	4:22134776	ENSBTAG00000015981	ETV1	ENSBTAT00000085090	5/10	199	N/S	MODERATE	missense_variant	tolerated_low_confidence(0.28)
LINFORE_UDDER	4	4:21420050	4:22139421	ENSBTAG00000015981	ETV1	ENSBTAT00000021259	8/14	143	T/S	MODERATE	missense_variant	tolerated(0.26)
LINFORE_UDDER	4	4:21420050	4:22139421	ENSBTAG00000015981	ETV1	ENSBTAT00000075156	7/13	143	T/S	MODERATE	missense_variant	tolerated(0.26)
LINFORE_UDDER	4	4:21420050	4:22139421	ENSBTAG00000015981	ETV1	ENSBTAT00000078416	5/11	127	T/S	MODERATE	missense_variant	tolerated(0.28)
LINFORE_UDDER	4	4:21420050	4:22139421	ENSBTAG00000015981	ETV1	ENSBTAT00000085090	4/10	103	T/S	MODERATE	missense_variant	tolerated_low_confidence(0.41)
LINFORE_UDDER	4	4:21420050	4:22191443	ENSBTAG00000015981	ETV1	ENSBTAT00000085090	1/10	20	L/I	MODERATE	missense_variant	tolerated_low_confidence(0.55)
LINREAR_UDDER	6	6:15034445	6:14962342	ENSBTAG00000008332	ENPEP	ENSBTAT00000010972	6/20	412	D/E	MODERATE	missense_variant	tolerated(0.11)
LINREAR_UDDER	6	6:15034445	6:14962342	ENSBTAG00000008332	ENPEP	ENSBTAT00000083256	6/18	412	D/E	MODERATE	missense_variant	tolerated(0.12)
LINREAR_UDDER	6	6:15034445	6:14962351	ENSBTAG00000008332	ENPEP	ENSBTAT00000010972	6/20	409	E/D	MODERATE	missense_variant	tolerated(1)
LINREAR_UDDER	6	6:15034445	6:14962351	ENSBTAG00000008332	ENPEP	ENSBTAT00000083256	6/18	409	E/D	MODERATE	missense_variant	tolerated(1)
LINREAR_UDDER	6	6:15034445	6:14991201	ENSBTAG00000008332	ENPEP	ENSBTAT00000010972	1/20	161	Q/R	MODERATE	missense_variant	tolerated(1)
LINREAR_UDDER	6	6:15034445	6:14991201	ENSBTAG00000008332	ENPEP	ENSBTAT00000083256	1/18	161	Q/R	MODERATE	missense_variant	tolerated(1)
LINREAR_UDDER	6	6:15034445	6:14991202	ENSBTAG00000008332	ENPEP	ENSBTAT00000010972	1/20	161	Q/K	MODERATE	missense_variant	tolerated(0.29)
LINREAR_UDDER	6	6:15034445	6:14991202	ENSBTAG00000008332	ENPEP	ENSBTAT00000083256	1/18	161	Q/K	MODERATE	missense_variant	tolerated(0.28)
LINREAR_UDDER	6	6:15034445	6:14991234	ENSBTAG00000008332	ENPEP	ENSBTAT00000010972	1/20	150	R/K	MODERATE	missense_variant	tolerated(0.82)
LINREAR_UDDER	6	6:15034445	6:14991234	ENSBTAG00000008332	ENPEP	ENSBTAT00000083256	1/18	150	R/K	MODERATE	missense_variant	tolerated(0.77)
LINREAR_UDDER	6	6:15034445	6:14991462	ENSBTAG00000008332	ENPEP	ENSBTAT00000010972	1/20	74	Q/P	MODERATE	missense_variant	tolerated(1)
LINREAR_UDDER	6	6:15034445	6:14991462	ENSBTAG00000008332	ENPEP	ENSBTAT00000083256	1/18	74	Q/P	MODERATE	missense_variant	tolerated(1)
LINBCS	10	10:90095068	10:90172322	ENSBTAG00000050101	NA	ENSBTAT00000026956	12/12	863	T/I	MODERATE	missense_variant	deleterious_low_confidence(0.02)
LINLOCOMOTION	12	12:3371041	12:3473984	ENSBTAG00000051623	NA	ENSBTAT00000073563	1/1	37	E/Q	MODERATE	missense_variant	deleterious(0.03)
LINLOCOMOTION	12	12:3371041	12:3474004	ENSBTAG00000051623	NA	ENSBTAT00000073563	1/1	30	L/R	MODERATE	missense_variant	tolerated(1)
LINLOCOMOTION	12	12:3371041	12:3474035	ENSBTAG00000051623	NA	ENSBTAT00000073563	1/1	20	T/A	MODERATE	missense_variant	deleterious(0.05)
LINLOCOMOTION	12	12:3371041	12:3474067-3474073	ENSBTAG00000051623	NA	ENSBTAT00000073563	1/1	7-9	TTE/X	HIGH	frameshift_variant	NA
LINLOCOMOTION	12	12:3371041	12:3474077	ENSBTAG00000051623	NA	ENSBTAT00000073563	1/1	6	V/L	MODERATE	missense_variant	tolerated(0.37)
LINREAR_LEG_SIDE	13	13:17654151	13:17538209	ENSBTAG00000006078	IL15RA	ENSBTAT00000067230	1/4	22	S/L	MODERATE	missense_variant	deleterious_low_confidence(0)
LINREAR_LEG_SIDE	13	13:17654151	13:17538209	ENSBTAG00000006078	IL15RA	ENSBTAT00000083836	1/6	22	S/L	MODERATE	missense_variant	deleterious_low_confidence(0)
LINREAR_LEG_SIDE	13	13:17654151	13:17538283	ENSBTAG00000006078	IL15RA	ENSBTAT00000067230	1/4	47	P/T	MODERATE	missense_variant	deleterious_low_confidence(0)
LINREAR_LEG_SIDE	13	13:17654151	13:17538283	ENSBTAG00000006078	IL15RA	ENSBTAT00000083836	1/6	47	P/T	MODERATE	missense_variant	deleterious_low_confidence(0)
LINREAR_LEG_SIDE	13	13:17654151	13:17593512	ENSBTAG00000004147	FBH1	ENSBTAT00000005426	3/21	242	R/H	MODERATE	missense_variant	tolerated(1)
LINREAR_LEG_SIDE	13	13:17654151	13:17593512	ENSBTAG00000004147	FBH1	ENSBTAT00000068977	3/20	242	R/H	MODERATE	missense_variant	tolerated(1)
LINREAR_LEG_SIDE	13	13:17654151	13:17593512	ENSBTAG00000004147	FBH1	ENSBTAT00000082535	3/20	242	R/H	MODERATE	missense_variant	tolerated(1)
LINREAR_LEG_SIDE	13	13:17654151	13:17593512	ENSBTAG00000004147	FBH1	ENSBTAT00000085868	3/21	264	R/H	MODERATE	missense_variant	tolerated(1)
LINREAR_LEG_SIDE	13	13:17654151	13:17645270	ENSBTAG00000008288	ANKRD26	ENSBTAT00000008040	31/31	1533	E/Q	MODERATE	missense_variant	deleterious(0.03)
LINREAR_LEG_SIDE	13	13:17654151	13:17645270	ENSBTAG00000008288	ANKRD26	ENSBTAT00000022622	32/35	1562	E/Q	MODERATE	missense_variant	deleterious(0.01)
LINREAR_LEG_SIDE	13	13:17654151	13:17647324	ENSBTAG00000008288	ANKRD26	ENSBTAT00000008040	29/31	1455	F/C	MODERATE	missense_variant	deleterious(0.01)
LINREAR_LEG_SIDE	13	13:17654151	13:17647324	ENSBTAG00000008288	ANKRD26	ENSBTAT00000022622	30/35	1484	F/C	MODERATE	missense_variant	deleterious(0.01)
LINREAR_LEG_SIDE	13	13:17654151	13:17653710	ENSBTAG00000008288	ANKRD26	ENSBTAT00000008040	27/31	1290	Y/C	MODERATE	missense_variant	tolerated(0.1)
LINREAR_LEG_SIDE	13	13:17654151	13:17653710	ENSBTAG00000008288	ANKRD26	ENSBTAT00000022622	28/35	1319	Y/C	MODERATE	missense_variant	tolerated(0.1)
LINREAR_LEG_SIDE	13	13:17654151	13:17654709	ENSBTAG00000008288	ANKRD26	ENSBTAT00000008040	26/31	1279	S/L	MODERATE	missense_variant	tolerated(0.48)
LINREAR_LEG_SIDE	13	13:17654151	13:17654709	ENSBTAG00000008288	ANKRD26	ENSBTAT00000022622	27/35	1308	S/L	MODERATE	missense_variant	tolerated(0.47)
LINREAR_LEG_SIDE	13	13:17654151	13:17654754	ENSBTAG00000008288	ANKRD26	ENSBTAT00000008040	26/31	1264	A/V	MODERATE	missense_variant	tolerated(0.47)
LINREAR_LEG_SIDE	13	13:17654151	13:17654754	ENSBTAG00000008288	ANKRD26	ENSBTAT00000022622	27/35	1293	A/V	MODERATE	missense_variant	tolerated(0.42)
LINREAR_LEG_SIDE	13	13:17654151	13:17663740	ENSBTAG00000008288	ANKRD26	ENSBTAT00000008040	22/31	831	D/G	MODERATE	missense_variant	deleterious(0.03)
LINREAR_LEG_SIDE	13	13:17654151	13:17663740	ENSBTAG00000008288	ANKRD26	ENSBTAT00000022622	23/35	860	D/G	MODERATE	missense_variant	deleterious(0)
LINREAR_LEG_SIDE	13	13:17654151	13:17681037	ENSBTAG00000008288	ANKRD26	ENSBTAT00000008040	14/31	473	G/R	MODERATE	missense_variant	tolerated(0.33)
LINREAR_LEG_SIDE	13	13:17654151	13:17681037	ENSBTAG00000008288	ANKRD26	ENSBTAT00000022622	15/35	506	G/R	MODERATE	missense_variant	tolerated(0.29)
LINREAR_LEG_SIDE	13	13:17654151	13:17683795	ENSBTAG00000008288	ANKRD26	ENSBTAT00000008040	12/31	442	T/M	MODERATE	missense_variant	tolerated(0.38)
LINREAR_LEG_SIDE	13	13:17654151	13:17683795	ENSBTAG00000008288	ANKRD26	ENSBTAT00000022622	12/35	442	T/M	MODERATE	missense_variant	tolerated(0.19)
LINREAR_LEG_SIDE	13	13:17654151	13:17685394	ENSBTAG00000008288	ANKRD26	ENSBTAT00000008040	10/31	389	A/G	MODERATE	missense_variant	tolerated(1)
LINREAR_LEG_SIDE	13	13:17654151	13:17685394	ENSBTAG00000008288	ANKRD26	ENSBTAT00000022622	10/35	389	A/G	MODERATE	missense_variant	tolerated(1)
LINREAR_LEG_SIDE	13	13:17654151	13:17687111	ENSBTAG00000053950	NA	ENSBTAT00000082021	2/3	32	I/M	MODERATE	missense_variant	tolerated(1)
LINREAR_LEG_SIDE	13	13:17654151	13:17687121	ENSBTAG00000053950	NA	ENSBTAT00000082021	2/3	36	C/R	MODERATE	missense_variant	tolerated(1)
LINREAR_LEG_SIDE	13	13:17654151	13:17690700	ENSBTAG00000008288	ANKRD26	ENSBTAT00000008040	8/31	279	A/S	MODERATE	missense_variant	tolerated(0.09)
LINREAR_LEG_SIDE	13	13:17654151	13:17690700	ENSBTAG00000008288	ANKRD26	ENSBTAT00000022622	8/35	279	A/S	MODERATE	missense_variant	tolerated(0.07)
LINREAR_LEG_SIDE	13	13:17654151	13:17705044	ENSBTAG00000008288	ANKRD26	ENSBTAT00000008040	3/31	141	S/C	MODERATE	missense_variant	tolerated(0.22)
LINREAR_LEG_SIDE	13	13:17654151	13:17705044	ENSBTAG00000008288	ANKRD26	ENSBTAT00000022622	3/35	141	S/C	MODERATE	missense_variant	tolerated(0.28)
LINREAR_LEG_SIDE	13	13:17654151	13:17736345	ENSBTAG00000016445	YME1L1	ENSBTAT00000021868	3/19	79	S/N	MODERATE	missense_variant	tolerated(0.3)
LINREAR_LEG_SIDE	13	13:17654151	13:17736345	ENSBTAG00000016445	YME1L1	ENSBTAT00000074780	3/19	82	S/N	MODERATE	missense_variant	tolerated(0.31)
LINREAR_LEG_SIDE	13	13:17654151	13:17736347	ENSBTAG00000016445	YME1L1	ENSBTAT00000021868	3/19	78	D/E	MODERATE	missense_variant	tolerated(0.42)
LINREAR_LEG_SIDE	13	13:17654151	13:17736347	ENSBTAG00000016445	YME1L1	ENSBTAT00000074780	3/19	81	D/E	MODERATE	missense_variant	tolerated(0.41)
LINREAR_LEG_SIDE	13	13:17654151	13:17736399	ENSBTAG00000016445	YME1L1	ENSBTAT00000021868	3/19	61	R/K	MODERATE	missense_variant	tolerated(0.4)
LINREAR_LEG_SIDE	13	13:17654151	13:17736399	ENSBTAG00000016445	YME1L1	ENSBTAT00000074780	3/19	64	R/K	MODERATE	missense_variant	tolerated_low_confidence(0.38)
LINREAR_LEG_SIDE	13	13:17654151	13:17764499	ENSBTAG00000017271	MASTL	ENSBTAT00000022950	8/12	578	I/L	MODERATE	missense_variant	tolerated(0.12)
LINREAR_LEG_SIDE	13	13:17654151	13:17793717	ENSBTAG00000017278	ACBD5	ENSBTAT00000022964	9/13	370	T/A	MODERATE	missense_variant	tolerated(0.85)
LINREAR_LEG_SIDE	13	13:17654151	13:17793717	ENSBTAG00000017278	ACBD5	ENSBTAT00000048178	10/13	372	T/A	MODERATE	missense_variant	tolerated(0.88)
LINREAR_LEG_SIDE	13	13:17654151	13:17793717	ENSBTAG00000017278	ACBD5	ENSBTAT00000077383	10/12	372	T/A	MODERATE	missense_variant	tolerated(0.87)
LINREAR_LEG_SIDE	13	13:17654151	13:17793717	ENSBTAG00000017278	ACBD5	ENSBTAT00000083565	9/11	361	T/A	MODERATE	missense_variant	tolerated(0.85)
LINREAR_LEG_SIDE	13	13:17654151	13:17797078	ENSBTAG00000017278	ACBD5	ENSBTAT00000022964	6/13	216	C/R	MODERATE	missense_variant	tolerated(0.42)
LINREAR_LEG_SIDE	13	13:17654151	13:17797078	ENSBTAG00000017278	ACBD5	ENSBTAT00000048178	7/13	218	C/R	MODERATE	missense_variant	tolerated(0.41)
LINREAR_LEG_SIDE	13	13:17654151	13:17797078	ENSBTAG00000017278	ACBD5	ENSBTAT00000077383	7/12	218	C/R	MODERATE	missense_variant	tolerated(0.41)
LINREAR_LEG_SIDE	13	13:17654151	13:17797078	ENSBTAG00000017278	ACBD5	ENSBTAT00000083565	6/11	207	C/R	MODERATE	missense_variant	tolerated(0.4)
LINREAR_LEG_SIDE	13	13:17654151	13:17801613	ENSBTAG00000017278	ACBD5	ENSBTAT00000022964	5/13	169	S/Y	MODERATE	missense_variant	deleterious(0)
LINREAR_LEG_SIDE	13	13:17654151	13:17801613	ENSBTAG00000017278	ACBD5	ENSBTAT00000048178	6/13	171	S/Y	MODERATE	missense_variant	deleterious(0)
LINREAR_LEG_SIDE	13	13:17654151	13:17801613	ENSBTAG00000017278	ACBD5	ENSBTAT00000077383	6/12	171	S/Y	MODERATE	missense_variant	deleterious(0)
LINREAR_LEG_SIDE	13	13:17654151	13:17801756	ENSBTAG00000017278	ACBD5	ENSBTAT00000022964	4/13	154	S/X	HIGH	frameshift_variant	NA
LINREAR_LEG_SIDE	13	13:17654151	13:17801756	ENSBTAG00000017278	ACBD5	ENSBTAT00000048178	5/13	156	S/X	HIGH	frameshift_variant	NA
LINREAR_LEG_SIDE	13	13:17654151	13:17801756	ENSBTAG00000017278	ACBD5	ENSBTAT00000077383	5/12	156	S/X	HIGH	frameshift_variant	NA
LINREAR_LEG_SIDE	13	13:17654151	13:17801756	ENSBTAG00000017278	ACBD5	ENSBTAT00000083565	5/11	156	S/X	HIGH	frameshift_variant	NA
LINCENTRAL_LIGAMENT	15	15:50014862	15:49384380	ENSBTAG00000037875	OR52AE11	ENSBTAT00000057015	1/1	68	A/S	MODERATE	missense_variant	tolerated(0.21)
LINCENTRAL_LIGAMENT	15	15:50014862	15:49384611	ENSBTAG00000037875	OR52AE11	ENSBTAT00000057015	1/1	145	M/V	MODERATE	missense_variant	tolerated(0.08)
LINCENTRAL_LIGAMENT	15	15:50014862	15:49384656	ENSBTAG00000037875	OR52AE11	ENSBTAT00000057015	1/1	160	G/C	MODERATE	missense_variant	tolerated(0.88)
LINCENTRAL_LIGAMENT	15	15:50014862	15:49384783	ENSBTAG00000037875	OR52AE11	ENSBTAT00000057015	1/1	202	S/C	MODERATE	missense_variant	tolerated(0.22)
LINCENTRAL_LIGAMENT	15	15:50014862	15:49384791	ENSBTAG00000037875	OR52AE11	ENSBTAT00000057015	1/1	205	F/L	MODERATE	missense_variant	tolerated(1)
LINCENTRAL_LIGAMENT	15	15:50014862	15:49384875	ENSBTAG00000037875	OR52AE11	ENSBTAT00000057015	1/1	233	N/H	MODERATE	missense_variant	deleterious(0.01)
LINCENTRAL_LIGAMENT	15	15:50014862	15:49412726	ENSBTAG00000047945	OR52A24	ENSBTAT00000045682	1/1	314	D/N	MODERATE	missense_variant	tolerated_low_confidence(0.76)
LINCENTRAL_LIGAMENT	15	15:50014862	15:49412932	ENSBTAG00000047945	OR52A24	ENSBTAT00000045682	1/1	245	I/T	MODERATE	missense_variant	tolerated(0.44)
LINCENTRAL_LIGAMENT	15	15:50014862	15:49413068	ENSBTAG00000047945	OR52A24	ENSBTAT00000045682	1/1	200	I/V	MODERATE	missense_variant	tolerated(0.28)
LINCENTRAL_LIGAMENT	15	15:50014862	15:49413164	ENSBTAG00000047945	OR52A24	ENSBTAT00000045682	1/1	168	W/R	MODERATE	missense_variant	tolerated(1)
LINCENTRAL_LIGAMENT	15	15:50014862	15:49435044	ENSBTAG00000039735	OR51V22	ENSBTAT00000055254	1/1	265	R/H	MODERATE	missense_variant	deleterious(0.03)
LINCENTRAL_LIGAMENT	15	15:50014862	15:49435111	ENSBTAG00000039735	OR51V22	ENSBTAT00000055254	1/1	243	C/R	MODERATE	missense_variant	deleterious(0)
LINCENTRAL_LIGAMENT	15	15:50014862	15:49435152	ENSBTAG00000039735	OR51V22	ENSBTAT00000055254	1/1	229	A/E	MODERATE	missense_variant	deleterious(0.02)
LINCENTRAL_LIGAMENT	15	15:50014862	15:49435240	ENSBTAG00000039735	OR51V22	ENSBTAT00000055254	1/1	200	Y/N	MODERATE	missense_variant	deleterious(0.01)
LINCENTRAL_LIGAMENT	15	15:50014862	15:49435663	ENSBTAG00000039735	OR51V22	ENSBTAT00000055254	1/1	59	K/E	MODERATE	missense_variant	tolerated(1)
LINCENTRAL_LIGAMENT	15	15:50014862	15:49435811	ENSBTAG00000039735	OR51V22	ENSBTAT00000055254	1/1	9	I/M	MODERATE	missense_variant	tolerated(0.32)
LINCENTRAL_LIGAMENT	15	15:50014862	15:49451397	ENSBTAG00000051022	OR51V1B	ENSBTAT00000056231	1/2	4	V/I	MODERATE	missense_variant	tolerated(0.48)
LINCENTRAL_LIGAMENT	15	15:50014862	15:49451419	ENSBTAG00000051022	OR51V1B	ENSBTAT00000056231	1/2	11	S/N	MODERATE	missense_variant	tolerated(0.19)
LINCENTRAL_LIGAMENT	15	15:50014862	15:49451661	ENSBTAG00000051022	OR51V1B	ENSBTAT00000056231	1/2	92	Q/E	MODERATE	missense_variant	deleterious(0.04)
LINCENTRAL_LIGAMENT	15	15:50014862	15:49452060	ENSBTAG00000051022	OR51V1B	ENSBTAT00000056231	1/2	225	H/Y	MODERATE	missense_variant	tolerated(0.12)
LINCENTRAL_LIGAMENT	15	15:50014862	15:49452237	ENSBTAG00000051022	OR51V1B	ENSBTAT00000056231	1/2	284	I/L	MODERATE	missense_variant	tolerated(1)
LINCENTRAL_LIGAMENT	15	15:50014862	15:49464725	ENSBTAG00000040339	OR52Z12	ENSBTAT00000054547	1/1	276	I/T	MODERATE	missense_variant	deleterious(0.04)
LINCENTRAL_LIGAMENT	15	15:50014862	15:49464842	ENSBTAG00000040339	OR52Z12	ENSBTAT00000054547	1/1	237	Q/R	MODERATE	missense_variant	tolerated(1)
LINCENTRAL_LIGAMENT	15	15:50014862	15:49464990	ENSBTAG00000040339	OR52Z12	ENSBTAT00000054547	1/1	188	A/S	MODERATE	missense_variant	deleterious(0.01)
LINCENTRAL_LIGAMENT	15	15:50014862	15:49465362	ENSBTAG00000040339	OR52Z12	ENSBTAT00000054547	1/1	64	L/F	MODERATE	missense_variant	tolerated(0.24)
LINCENTRAL_LIGAMENT	15	15:50014862	15:49465469	ENSBTAG00000040339	OR52Z12	ENSBTAT00000054547	1/1	28	T/K	MODERATE	missense_variant	deleterious(0.05)
LINCENTRAL_LIGAMENT	15	15:50014862	15:49505317	ENSBTAG00000004765	OR51AB4	ENSBTAT00000006255	1/1	251	C/F	MODERATE	missense_variant	tolerated(0.11)
LINCENTRAL_LIGAMENT	15	15:50014862	15:49505411	ENSBTAG00000004765	OR51AB4	ENSBTAT00000006255	1/1	220	Y/N	MODERATE	missense_variant	deleterious(0)
LINCENTRAL_LIGAMENT	15	15:50014862	15:49505777	ENSBTAG00000004765	OR51AB4	ENSBTAT00000006255	1/1	98	A/T	MODERATE	missense_variant	deleterious(0.05)
LINCENTRAL_LIGAMENT	15	15:50014862	15:49505786	ENSBTAG00000004765	OR51AB4	ENSBTAT00000006255	1/1	95	G/S	MODERATE	missense_variant	tolerated(1)
LINCENTRAL_LIGAMENT	15	15:50014862	15:49538082	ENSBTAG00000038636	OR51AG1	ENSBTAT00000056748	1/1	24	M/T	MODERATE	missense_variant	tolerated(0.61)
LINCENTRAL_LIGAMENT	15	15:50014862	15:49538083	ENSBTAG00000038636	OR51AG1	ENSBTAT00000056748	1/1	24	M/I	MODERATE	missense_variant	tolerated(0.19)
LINCENTRAL_LIGAMENT	15	15:50014862	15:49538102	ENSBTAG00000038636	OR51AG1	ENSBTAT00000056748	1/1	31	V/I	MODERATE	missense_variant	tolerated(1)
LINCENTRAL_LIGAMENT	15	15:50014862	15:49538130	ENSBTAG00000038636	OR51AG1	ENSBTAT00000056748	1/1	40	S/F	MODERATE	missense_variant	deleterious(0)
LINCENTRAL_LIGAMENT	15	15:50014862	15:49538343-49538344	ENSBTAG00000038636	OR51AG1	ENSBTAT00000056748	1/1	111	V/VX	HIGH	frameshift_variant	NA
LINCENTRAL_LIGAMENT	15	15:50014862	15:49538381	ENSBTAG00000038636	OR51AG1	ENSBTAT00000056748	1/1	124	R/C	MODERATE	missense_variant	deleterious(0.02)
LINCENTRAL_LIGAMENT	15	15:50014862	15:49538414	ENSBTAG00000038636	OR51AG1	ENSBTAT00000056748	1/1	135	A/P	MODERATE	missense_variant	deleterious(0.02)
LINCENTRAL_LIGAMENT	15	15:50014862	15:49538609	ENSBTAG00000038636	OR51AG1	ENSBTAT00000056748	1/1	200	L/F	MODERATE	missense_variant	tolerated(0.22)
LINCENTRAL_LIGAMENT	15	15:50014862	15:49538654	ENSBTAG00000038636	OR51AG1	ENSBTAT00000056748	1/1	215	L/F	MODERATE	missense_variant	tolerated(0.17)
LINCENTRAL_LIGAMENT	15	15:50014862	15:49538925	ENSBTAG00000038636	OR51AG1	ENSBTAT00000056748	1/1	305	R/H	MODERATE	missense_variant	deleterious(0.02)
LINCENTRAL_LIGAMENT	15	15:50014862	15:49547485	ENSBTAG00000037886	OR51G4	ENSBTAT00000055027	1/2	39	V/A	MODERATE	missense_variant	tolerated(0.55)
LINCENTRAL_LIGAMENT	15	15:50014862	15:49547522	ENSBTAG00000037886	OR51G4	ENSBTAT00000055027	1/2	51	E/D	MODERATE	missense_variant	tolerated(0.61)
LINCENTRAL_LIGAMENT	15	15:50014862	15:49547763	ENSBTAG00000037886	OR51G4	ENSBTAT00000055027	1/2	132	G/S	MODERATE	missense_variant	tolerated(0.26)
LINCENTRAL_LIGAMENT	15	15:50014862	15:49588361	ENSBTAG00000047479	OR52Z19	ENSBTAT00000056313	1/1	39	S/F	MODERATE	missense_variant	tolerated(1)
LINCENTRAL_LIGAMENT	15	15:50014862	15:49588433	ENSBTAG00000047479	OR52Z19	ENSBTAT00000056313	1/1	63	H/L	MODERATE	missense_variant	tolerated(1)
LINCENTRAL_LIGAMENT	15	15:50014862	15:49588463	ENSBTAG00000047479	OR52Z19	ENSBTAT00000056313	1/1	73	M/T	MODERATE	missense_variant	deleterious(0.02)
LINCENTRAL_LIGAMENT	15	15:50014862	15:49588466	ENSBTAG00000047479	OR52Z19	ENSBTAT00000056313	1/1	74	V/A	MODERATE	missense_variant	tolerated(0.4)
LINCENTRAL_LIGAMENT	15	15:50014862	15:49588493	ENSBTAG00000047479	OR52Z19	ENSBTAT00000056313	1/1	83	H/P	MODERATE	missense_variant	deleterious(0)
LINCENTRAL_LIGAMENT	15	15:50014862	15:49588521	ENSBTAG00000047479	OR52Z19	ENSBTAT00000056313	1/1	92	I/M	MODERATE	missense_variant	tolerated(1)
LINCENTRAL_LIGAMENT	15	15:50014862	15:49588534	ENSBTAG00000047479	OR52Z19	ENSBTAT00000056313	1/1	97	H/D	MODERATE	missense_variant	tolerated(1)
LINCENTRAL_LIGAMENT	15	15:50014862	15:49588556	ENSBTAG00000047479	OR52Z19	ENSBTAT00000056313	1/1	104	T/I	MODERATE	missense_variant	deleterious(0.05)
LINCENTRAL_LIGAMENT	15	15:50014862	15:49588558	ENSBTAG00000047479	OR52Z19	ENSBTAT00000056313	1/1	105	V/M	MODERATE	missense_variant	tolerated(0.11)
LINCENTRAL_LIGAMENT	15	15:50014862	15:49588609	ENSBTAG00000047479	OR52Z19	ENSBTAT00000056313	1/1	122	S/P	MODERATE	missense_variant	tolerated(0.71)
LINCENTRAL_LIGAMENT	15	15:50014862	15:49588622	ENSBTAG00000047479	OR52Z19	ENSBTAT00000056313	1/1	126	T/M	MODERATE	missense_variant	deleterious(0.01)
LINCENTRAL_LIGAMENT	15	15:50014862	15:49588634	ENSBTAG00000047479	OR52Z19	ENSBTAT00000056313	1/1	130	Y/F	MODERATE	missense_variant	tolerated(1)
LINCENTRAL_LIGAMENT	15	15:50014862	15:49588660	ENSBTAG00000047479	OR52Z19	ENSBTAT00000056313	1/1	139	V/I	MODERATE	missense_variant	tolerated(1)
LINCENTRAL_LIGAMENT	15	15:50014862	15:49588718	ENSBTAG00000047479	OR52Z19	ENSBTAT00000056313	1/1	158	T/S	MODERATE	missense_variant	tolerated(0.17)
LINCENTRAL_LIGAMENT	15	15:50014862	15:49588750	ENSBTAG00000047479	OR52Z19	ENSBTAT00000056313	1/1	169	M/V	MODERATE	missense_variant	tolerated(0.3)
LINCENTRAL_LIGAMENT	15	15:50014862	15:49588771	ENSBTAG00000047479	OR52Z19	ENSBTAT00000056313	1/1	176	R/*	HIGH	stop_gained	NA
LINCENTRAL_LIGAMENT	15	15:50014862	15:49588772	ENSBTAG00000047479	OR52Z19	ENSBTAT00000056313	1/1	176	R/Q	MODERATE	missense_variant	deleterious(0.01)
LINCENTRAL_LIGAMENT	15	15:50014862	15:49588777-49588778	ENSBTAG00000047479	OR52Z19	ENSBTAT00000056313	1/1	178	V/GL	MODERATE	protein_altering_variant	NA
LINCENTRAL_LIGAMENT	15	15:50014862	15:49588790	ENSBTAG00000047479	OR52Z19	ENSBTAT00000056313	1/1	182	T/S	MODERATE	missense_variant	tolerated(0.12)
LINCENTRAL_LIGAMENT	15	15:50014862	15:49588798	ENSBTAG00000047479	OR52Z19	ENSBTAT00000056313	1/1	185	I/V	MODERATE	missense_variant	tolerated(0.79)
LINCENTRAL_LIGAMENT	15	15:50014862	15:49588828	ENSBTAG00000047479	OR52Z19	ENSBTAT00000056313	1/1	195	R/W	MODERATE	missense_variant	deleterious(0.02)
LINCENTRAL_LIGAMENT	15	15:50014862	15:49588829	ENSBTAG00000047479	OR52Z19	ENSBTAT00000056313	1/1	195	R/Q	MODERATE	missense_variant	tolerated(0.28)
LINCENTRAL_LIGAMENT	15	15:50014862	15:49588951	ENSBTAG00000047479	OR52Z19	ENSBTAT00000056313	1/1	236	L/F	MODERATE	missense_variant	tolerated(0.45)
LINCENTRAL_LIGAMENT	15	15:50014862	15:49588958	ENSBTAG00000047479	OR52Z19	ENSBTAT00000056313	1/1	238	P/L	MODERATE	missense_variant	tolerated(1)
LINCENTRAL_LIGAMENT	15	15:50014862	15:49588977	ENSBTAG00000047479	OR52Z19	ENSBTAT00000056313	1/1	244	W/C	MODERATE	missense_variant	tolerated(0.2)
LINCENTRAL_LIGAMENT	15	15:50014862	15:49588998	ENSBTAG00000047479	OR52Z19	ENSBTAT00000056313	1/1	251	L/F	MODERATE	missense_variant	tolerated(1)
LINCENTRAL_LIGAMENT	15	15:50014862	15:49597310	ENSBTAG00000049940	OR51L15	ENSBTAT00000075970	1/1	300	Q/K	MODERATE	missense_variant	deleterious(0.03)
LINCENTRAL_LIGAMENT	15	15:50014862	15:49597315	ENSBTAG00000049940	OR51L15	ENSBTAT00000075970	1/1	298	T/N	MODERATE	missense_variant	deleterious(0.04)
LINCENTRAL_LIGAMENT	15	15:50014862	15:49597393	ENSBTAG00000049940	OR51L15	ENSBTAT00000075970	1/1	272	P/L	MODERATE	missense_variant	deleterious(0.02)
LINCENTRAL_LIGAMENT	15	15:50014862	15:49597597	ENSBTAG00000049940	OR51L15	ENSBTAT00000075970	1/1	204	L/R	MODERATE	missense_variant	deleterious(0)
LINCENTRAL_LIGAMENT	15	15:50014862	15:49597646	ENSBTAG00000049940	OR51L15	ENSBTAT00000075970	1/1	188	C/R	MODERATE	missense_variant	tolerated(1)
LINCENTRAL_LIGAMENT	15	15:50014862	15:49597717	ENSBTAG00000049940	OR51L15	ENSBTAT00000075970	1/1	164	Q/R	MODERATE	missense_variant	tolerated(0.55)
LINCENTRAL_LIGAMENT	15	15:50014862	15:49597718	ENSBTAG00000049940	OR51L15	ENSBTAT00000075970	1/1	164	Q/*	HIGH	stop_gained	NA
LINCENTRAL_LIGAMENT	15	15:50014862	15:49597721	ENSBTAG00000049940	OR51L15	ENSBTAT00000075970	1/1	163	A/T	MODERATE	missense_variant	tolerated(0.14)
LINCENTRAL_LIGAMENT	15	15:50014862	15:49597784	ENSBTAG00000049940	OR51L15	ENSBTAT00000075970	1/1	142	L/F	MODERATE	missense_variant	tolerated(0.61)
LINCENTRAL_LIGAMENT	15	15:50014862	15:49597809-49597810	ENSBTAG00000049940	OR51L15	ENSBTAT00000075970	1/1	133	R/X	HIGH	frameshift_variant	NA
LINCENTRAL_LIGAMENT	15	15:50014862	15:49597916	ENSBTAG00000049940	OR51L15	ENSBTAT00000075970	1/1	98	T/A	MODERATE	missense_variant	tolerated(1)
LINCENTRAL_LIGAMENT	15	15:50014862	15:49598035	ENSBTAG00000049940	OR51L15	ENSBTAT00000075970	1/1	58	H/R	MODERATE	missense_variant	deleterious(0.02)
LINCENTRAL_LIGAMENT	15	15:50014862	15:49598054	ENSBTAG00000049940	OR51L15	ENSBTAT00000075970	1/1	52	W/R	MODERATE	missense_variant	tolerated(1)
LINCENTRAL_LIGAMENT	15	15:50014862	15:49598093	ENSBTAG00000049940	OR51L15	ENSBTAT00000075970	1/1	39	V/L	MODERATE	missense_variant	tolerated(0.07)
LINCENTRAL_LIGAMENT	15	15:50014862	15:49636967	ENSBTAG00000053514	OR52S20	ENSBTAT00000067458	1/1	72	D/N	MODERATE	missense_variant	deleterious(0.01)
LINCENTRAL_LIGAMENT	15	15:50014862	15:49637293	ENSBTAG00000053514	OR52S20	ENSBTAT00000067458	1/1	180	Y/*	HIGH	stop_gained	NA
LINCENTRAL_LIGAMENT	15	15:50014862	15:49637591	ENSBTAG00000053514	OR52S20	ENSBTAT00000067458	1/1	280	N/D	MODERATE	missense_variant	deleterious(0)
LINCENTRAL_LIGAMENT	15	15:50014862	15:49661323	ENSBTAG00000040478	OR52AB9	ENSBTAT00000049517	1/1	303	H/R	MODERATE	missense_variant	tolerated(1)
LINCENTRAL_LIGAMENT	15	15:50014862	15:49661629	ENSBTAG00000040478	OR52AB9	ENSBTAT00000049517	1/1	201	D/G	MODERATE	missense_variant	tolerated(1)
LINCENTRAL_LIGAMENT	15	15:50014862	15:49661710	ENSBTAG00000040478	OR52AB9	ENSBTAT00000049517	1/1	174	I/T	MODERATE	missense_variant	tolerated(1)
LINCENTRAL_LIGAMENT	15	15:50014862	15:49661950	ENSBTAG00000040478	OR52AB9	ENSBTAT00000049517	1/1	94	T/M	MODERATE	missense_variant	tolerated(0.25)
LINCENTRAL_LIGAMENT	15	15:50014862	15:49661962	ENSBTAG00000040478	OR52AB9	ENSBTAT00000049517	1/1	90	G/V	MODERATE	missense_variant	deleterious(0.04)
LINCENTRAL_LIGAMENT	15	15:50014862	15:49662067	ENSBTAG00000040478	OR52AB9	ENSBTAT00000049517	1/1	55	L/R	MODERATE	missense_variant	tolerated(1)
LINCENTRAL_LIGAMENT	15	15:50014862	15:49662068	ENSBTAG00000040478	OR52AB9	ENSBTAT00000049517	1/1	55	L/F	MODERATE	missense_variant	tolerated(0.15)
LINCENTRAL_LIGAMENT	15	15:50014862	15:49662086	ENSBTAG00000040478	OR52AB9	ENSBTAT00000049517	1/1	49	I/L	MODERATE	missense_variant	tolerated(0.16)
LINCENTRAL_LIGAMENT	15	15:50014862	15:49662107	ENSBTAG00000040478	OR52AB9	ENSBTAT00000049517	1/1	42	L/V	MODERATE	missense_variant	tolerated(0.3)
LINCENTRAL_LIGAMENT	15	15:50014862	15:49687150	ENSBTAG00000052183	OR52S6	ENSBTAT00000080674	2/2	156	V/A	MODERATE	missense_variant	tolerated(0.69)
LINCENTRAL_LIGAMENT	15	15:50014862	15:49687302	ENSBTAG00000052183	OR52S6	ENSBTAT00000080674	2/2	207	V/F	MODERATE	missense_variant	tolerated(0.27)
LINCENTRAL_LIGAMENT	15	15:50014862	15:49699068	ENSBTAG00000047489	OR52AD1	ENSBTAT00000065859	1/1	74	S/C	MODERATE	missense_variant	tolerated(0.06)
LINCENTRAL_LIGAMENT	15	15:50014862	15:49699292	ENSBTAG00000047489	OR52AD1	ENSBTAT00000065859	1/1	149	A/T	MODERATE	missense_variant	tolerated(0.1)
LINCENTRAL_LIGAMENT	15	15:50014862	15:49699411	ENSBTAG00000047489	OR52AD1	ENSBTAT00000065859	1/1	188	Q/H	MODERATE	missense_variant	deleterious(0.02)
LINCENTRAL_LIGAMENT	15	15:50014862	15:49741661	ENSBTAG00000046913	OR52S27	ENSBTAT00000063814	1/1	3	L/I	MODERATE	missense_variant	tolerated(0.4)
LINCENTRAL_LIGAMENT	15	15:50014862	15:49741758	ENSBTAG00000046913	OR52S27	ENSBTAT00000063814	1/1	35	C/S	MODERATE	missense_variant	deleterious(0.05)
LINCENTRAL_LIGAMENT	15	15:50014862	15:49742504	ENSBTAG00000046913	OR52S27	ENSBTAT00000063814	1/1	284	F/L	MODERATE	missense_variant	tolerated(1)
LINCENTRAL_LIGAMENT	15	15:50014862	15:49742513	ENSBTAG00000046913	OR52S27	ENSBTAT00000063814	1/1	287	S/P	MODERATE	missense_variant	tolerated(1)
LINCENTRAL_LIGAMENT	15	15:50014862	15:49742595	ENSBTAG00000046913	OR52S27	ENSBTAT00000063814	1/1	314	C/Y	MODERATE	missense_variant	tolerated(1)
LINCENTRAL_LIGAMENT	15	15:50014862	15:49742610	ENSBTAG00000046913	OR52S27	ENSBTAT00000063814	1/1	319	S/T	MODERATE	missense_variant	tolerated_low_confidence(0.16)
LINCENTRAL_LIGAMENT	15	15:50014862	15:49779673	ENSBTAG00000045612	OR52E58	ENSBTAT00000066312	1/1	259	T/I	MODERATE	missense_variant	tolerated_low_confidence(0.18)
LINCENTRAL_LIGAMENT	15	15:50014862	15:49779719	ENSBTAG00000045612	OR52E58	ENSBTAT00000066312	1/1	244	F/L	MODERATE	missense_variant	tolerated_low_confidence(1)
LINCENTRAL_LIGAMENT	15	15:50014862	15:49779871	ENSBTAG00000045612	OR52E58	ENSBTAT00000066312	1/1	193	H/R	MODERATE	missense_variant	tolerated_low_confidence(1)
LINCENTRAL_LIGAMENT	15	15:50014862	15:49780286	ENSBTAG00000045612	OR52E58	ENSBTAT00000066312	1/1	55	V/L	MODERATE	missense_variant	deleterious_low_confidence(0.01)
LINCENTRAL_LIGAMENT	15	15:50014862	15:49811331	ENSBTAG00000051580	OR52J1	ENSBTAT00000049875	1/1	312	Q/*	HIGH	stop_gained	NA
LINCENTRAL_LIGAMENT	15	15:50014862	15:49811415	ENSBTAG00000051580	OR52J1	ENSBTAT00000049875	1/1	284	I/V	MODERATE	missense_variant	tolerated_low_confidence(1)
LINCENTRAL_LIGAMENT	15	15:50014862	15:49811615	ENSBTAG00000051580	OR52J1	ENSBTAT00000049875	1/1	217	I/N	MODERATE	missense_variant	deleterious_low_confidence(0)
LINCENTRAL_LIGAMENT	15	15:50014862	15:49811703	ENSBTAG00000051580	OR52J1	ENSBTAT00000049875	1/1	188	K/Q	MODERATE	missense_variant	deleterious_low_confidence(0.03)
LINCENTRAL_LIGAMENT	15	15:50014862	15:49811706	ENSBTAG00000051580	OR52J1	ENSBTAT00000049875	1/1	187	V/I	MODERATE	missense_variant	deleterious_low_confidence(0.01)
LINCENTRAL_LIGAMENT	15	15:50014862	15:49811846	ENSBTAG00000051580	OR52J1	ENSBTAT00000049875	1/1	140	P/R	MODERATE	missense_variant	deleterious_low_confidence(0.02)
LINCENTRAL_LIGAMENT	15	15:50014862	15:49812063	ENSBTAG00000051580	OR52J1	ENSBTAT00000049875	1/1	68	L/V	MODERATE	missense_variant	deleterious_low_confidence(0)
LINCENTRAL_LIGAMENT	15	15:50014862	15:49812126	ENSBTAG00000051580	OR52J1	ENSBTAT00000049875	1/1	47	V/I	MODERATE	missense_variant	tolerated_low_confidence(1)
LINCENTRAL_LIGAMENT	15	15:50014862	15:49830396	ENSBTAG00000039185	NA	ENSBTAT00000053028	2/3	45	T/A	MODERATE	missense_variant	tolerated_low_confidence(0.77)
LINCENTRAL_LIGAMENT	15	15:50014862	15:49835963	ENSBTAG00000052193	OR52E1	ENSBTAT00000056992	1/1	270	P/S	MODERATE	missense_variant	deleterious_low_confidence(0)
LINCENTRAL_LIGAMENT	15	15:50014862	15:49836406	ENSBTAG00000052193	OR52E1	ENSBTAT00000056992	1/1	122	Y/C	MODERATE	missense_variant	deleterious_low_confidence(0.02)
LINCENTRAL_LIGAMENT	15	15:50014862	15:49836725	ENSBTAG00000052193	OR52E1	ENSBTAT00000056992	1/1	16	L/F	MODERATE	missense_variant	deleterious_low_confidence(0)
LINCENTRAL_LIGAMENT	15	15:50014862	15:49886164	ENSBTAG00000038075	OR52J3D	ENSBTAT00000047554	2/2	198	R/Q	MODERATE	missense_variant	tolerated_low_confidence(0.05)
LINCENTRAL_LIGAMENT	15	15:50014862	15:49886285	ENSBTAG00000038075	OR52J3D	ENSBTAT00000047554	2/2	158	L/V	MODERATE	missense_variant	tolerated_low_confidence(0.79)
LINCENTRAL_LIGAMENT	15	15:50014862	15:49886344	ENSBTAG00000038075	OR52J3D	ENSBTAT00000047554	2/2	138	T/M	MODERATE	missense_variant	deleterious_low_confidence(0.01)
LINCENTRAL_LIGAMENT	15	15:50014862	15:49886464	ENSBTAG00000038075	OR52J3D	ENSBTAT00000047554	2/2	98	S/N	MODERATE	missense_variant	tolerated_low_confidence(0.43)
LINCENTRAL_LIGAMENT	15	15:50014862	15:49886575	ENSBTAG00000038075	OR52J3D	ENSBTAT00000047554	2/2	61	Q/R	MODERATE	missense_variant	tolerated_low_confidence(0.26)
LINCENTRAL_LIGAMENT	15	15:50014862	15:49886576	ENSBTAG00000038075	OR52J3D	ENSBTAT00000047554	2/2	61	Q/*	HIGH	stop_gained	NA
LINCENTRAL_LIGAMENT	15	15:50014862	15:49886668	ENSBTAG00000038075	OR52J3D	ENSBTAT00000047554	2/2	30	G/A	MODERATE	missense_variant	tolerated_low_confidence(0.29)
LINCENTRAL_LIGAMENT	15	15:50014862	15:49915961	ENSBTAG00000039654	OR51P1	ENSBTAT00000054484	1/1	290	P/S	MODERATE	missense_variant	deleterious(0.01)
LINCENTRAL_LIGAMENT	15	15:50014862	15:49916249	ENSBTAG00000039654	OR51P1	ENSBTAT00000054484	1/1	194	R/W	MODERATE	missense_variant	deleterious(0.02)
LINCENTRAL_LIGAMENT	15	15:50014862	15:49923762	ENSBTAG00000053133	OR51L1C	ENSBTAT00000071115	1/1	312	R/K	MODERATE	missense_variant	tolerated(0.89)
LINCENTRAL_LIGAMENT	15	15:50014862	15:49962277	ENSBTAG00000052923	OR51P1B	ENSBTAT00000077976	1/1	68	A/V	MODERATE	missense_variant	deleterious(0.01)
LINCENTRAL_LIGAMENT	15	15:50014862	15:49962450	ENSBTAG00000052923	OR51P1B	ENSBTAT00000077976	1/1	10	Y/*	HIGH	stop_gained	NA
LINCENTRAL_LIGAMENT	15	15:50014862	15:49984768	ENSBTAG00000051323	NA	ENSBTAT00000063969	1/2	26	N/I	MODERATE	missense_variant	deleterious(0)
LINCENTRAL_LIGAMENT	15	15:50014862	15:49984800	ENSBTAG00000051323	NA	ENSBTAT00000063969	1/2	37	Y/H	MODERATE	missense_variant	deleterious(0.01)
LINCENTRAL_LIGAMENT	15	15:50014862	15:49984815	ENSBTAG00000051323	NA	ENSBTAT00000063969	1/2	42	V/M	MODERATE	missense_variant	tolerated(0.11)
LINCENTRAL_LIGAMENT	15	15:50014862	15:50002163	ENSBTAG00000049986	NA	ENSBTAT00000084234	1/1	145	E/K	MODERATE	missense_variant	deleterious_low_confidence(0.02)
LINCENTRAL_LIGAMENT	15	15:50014862	15:50002184	ENSBTAG00000049986	NA	ENSBTAT00000084234	1/1	138	N/D	MODERATE	missense_variant	tolerated_low_confidence(0.65)
LINCENTRAL_LIGAMENT	15	15:50014862	15:50002213	ENSBTAG00000049986	NA	ENSBTAT00000084234	1/1	128	P/L	MODERATE	missense_variant	deleterious(0)
LINCENTRAL_LIGAMENT	15	15:50014862	15:50002288	ENSBTAG00000049986	NA	ENSBTAT00000084234	1/1	103	E/G	MODERATE	missense_variant	deleterious(0)
LINCENTRAL_LIGAMENT	15	15:50014862	15:50002570	ENSBTAG00000049986	NA	ENSBTAT00000084234	1/1	9	A/V	MODERATE	missense_variant	deleterious(0.01)
LINCENTRAL_LIGAMENT	15	15:50014862	15:50008443	ENSBTAG00000051323	NA	ENSBTAT00000063969	2/2	154	L/F	MODERATE	missense_variant	tolerated(0.15)
LINCENTRAL_LIGAMENT	15	15:50014862	15:50008587	ENSBTAG00000051323	NA	ENSBTAT00000063969	2/2	202	G/*	HIGH	stop_gained	NA
LINCENTRAL_LIGAMENT	15	15:50014862	15:50008624	ENSBTAG00000051323	NA	ENSBTAT00000063969	2/2	214	A/V	MODERATE	missense_variant	tolerated(1)
LINCENTRAL_LIGAMENT	15	15:50014862	15:50008672	ENSBTAG00000051323	NA	ENSBTAT00000063969	2/2	230	Q/P	MODERATE	missense_variant	tolerated(0.23)
LINCENTRAL_LIGAMENT	15	15:50014862	15:50008699	ENSBTAG00000051323	NA	ENSBTAT00000063969	2/2	239	T/I	MODERATE	missense_variant	deleterious(0.03)
LINCENTRAL_LIGAMENT	15	15:50014862	15:50008767	ENSBTAG00000051323	NA	ENSBTAT00000063969	2/2	262	R/C	MODERATE	missense_variant	deleterious(0.03)
LINCENTRAL_LIGAMENT	15	15:50014862	15:50029348	ENSBTAG00000050390	OR51G2	ENSBTAT00000086622	1/2	8	S/N	MODERATE	missense_variant	deleterious_low_confidence(0.02)
LINCENTRAL_LIGAMENT	15	15:50014862	15:50041827	ENSBTAG00000050390	OR51G2	ENSBTAT00000086622	2/2	49	G/D	MODERATE	missense_variant	deleterious(0)
LINCENTRAL_LIGAMENT	15	15:50014862	15:50041847	ENSBTAG00000050390	OR51G2	ENSBTAT00000086622	2/2	56	I/F	MODERATE	missense_variant	deleterious(0.03)
LINCENTRAL_LIGAMENT	15	15:50014862	15:50041983	ENSBTAG00000050390	OR51G2	ENSBTAT00000086622	2/2	101	G/D	MODERATE	missense_variant	deleterious(0.03)
LINCENTRAL_LIGAMENT	15	15:50014862	15:50041988	ENSBTAG00000050390	OR51G2	ENSBTAT00000086622	2/2	103	D/N	MODERATE	missense_variant	tolerated(0.47)
LINCENTRAL_LIGAMENT	15	15:50014862	15:50042157	ENSBTAG00000050390	OR51G2	ENSBTAT00000086622	2/2	159	R/H	MODERATE	missense_variant	deleterious(0)
LINCENTRAL_LIGAMENT	15	15:50014862	15:50042220	ENSBTAG00000050390	OR51G2	ENSBTAT00000086622	2/2	180	P/R	MODERATE	missense_variant	tolerated(0.13)
LINCENTRAL_LIGAMENT	15	15:50014862	15:50042300	ENSBTAG00000050390	OR51G2	ENSBTAT00000086622	2/2	207	G/S	MODERATE	missense_variant	deleterious(0.02)
LINCENTRAL_LIGAMENT	15	15:50014862	15:50042330	ENSBTAG00000050390	OR51G2	ENSBTAT00000086622	2/2	217	I/V	MODERATE	missense_variant	tolerated(0.37)
LINCENTRAL_LIGAMENT	15	15:50014862	15:50042332	ENSBTAG00000050390	OR51G2	ENSBTAT00000086622	2/2	217	I/M	MODERATE	missense_variant	tolerated(0.11)
LINCENTRAL_LIGAMENT	15	15:50014862	15:50042372	ENSBTAG00000050390	OR51G2	ENSBTAT00000086622	2/2	231	R/C	MODERATE	missense_variant	deleterious(0.01)
LINCENTRAL_LIGAMENT	15	15:50014862	15:50042493	ENSBTAG00000050390	OR51G2	ENSBTAT00000086622	2/2	271	R/H	MODERATE	missense_variant	deleterious(0)
LINCENTRAL_LIGAMENT	15	15:50014862	15:50042507	ENSBTAG00000050390	OR51G2	ENSBTAT00000086622	2/2	276	T/A	MODERATE	missense_variant	tolerated(0.46)
LINCENTRAL_LIGAMENT	15	15:50014862	15:50042510	ENSBTAG00000050390	OR51G2	ENSBTAT00000086622	2/2	277	P/S	MODERATE	missense_variant	tolerated(1)
LINCENTRAL_LIGAMENT	15	15:50014862	15:50042519	ENSBTAG00000050390	OR51G2	ENSBTAT00000086622	2/2	280	F/L	MODERATE	missense_variant	tolerated(1)
LINCENTRAL_LIGAMENT	15	15:50014862	15:50042630	ENSBTAG00000050390	OR51G2	ENSBTAT00000086622	2/2	317	S/P	MODERATE	missense_variant	deleterious_low_confidence(0.02)
LINCENTRAL_LIGAMENT	15	15:50014862	15:50072937	ENSBTAG00000050365	NA	ENSBTAT00000071255	1/1	185	T/S	MODERATE	missense_variant	tolerated(0.17)
LINCENTRAL_LIGAMENT	15	15:50014862	15:50072983	ENSBTAG00000050365	NA	ENSBTAT00000071255	1/1	170	V/I	MODERATE	missense_variant	tolerated(1)
LINCENTRAL_LIGAMENT	15	15:50014862	15:50073067	ENSBTAG00000050365	NA	ENSBTAT00000071255	1/1	142	R/C	MODERATE	missense_variant	deleterious(0.03)
LINCENTRAL_LIGAMENT	15	15:50014862	15:50073078	ENSBTAG00000050365	NA	ENSBTAT00000071255	1/1	138	M/T	MODERATE	missense_variant	deleterious(0.01)
LINCENTRAL_LIGAMENT	15	15:50014862	15:50073144	ENSBTAG00000050365	NA	ENSBTAT00000071255	1/1	116	A/V	MODERATE	missense_variant	deleterious(0.03)
LINCENTRAL_LIGAMENT	15	15:50014862	15:50073174	ENSBTAG00000050365	NA	ENSBTAT00000071255	1/1	106	W/L	MODERATE	missense_variant	deleterious(0.05)
LINCENTRAL_LIGAMENT	15	15:50014862	15:50073269	ENSBTAG00000050365	NA	ENSBTAT00000071255	1/1	74	Q/H	MODERATE	missense_variant	deleterious(0.01)
LINCENTRAL_LIGAMENT	15	15:50014862	15:50073384	ENSBTAG00000050365	NA	ENSBTAT00000071255	1/1	36	A/V	MODERATE	missense_variant	deleterious(0.02)
LINCENTRAL_LIGAMENT	15	15:50014862	15:50073454	ENSBTAG00000050365	NA	ENSBTAT00000071255	1/1	13	A/T	MODERATE	missense_variant	tolerated_low_confidence(0.16)
LINCENTRAL_LIGAMENT	15	15:50014862	15:50114215	ENSBTAG00000054519	OR51H5	ENSBTAT00000055997	1/1	265	R/H	MODERATE	missense_variant	deleterious(0.02)
LINCENTRAL_LIGAMENT	15	15:50014862	15:50114606	ENSBTAG00000054519	OR51H5	ENSBTAT00000055997	1/1	135	G/S	MODERATE	missense_variant	tolerated(0.23)
LINCENTRAL_LIGAMENT	15	15:50014862	15:50114633	ENSBTAG00000054519	OR51H5	ENSBTAT00000055997	1/1	126	V/L	MODERATE	missense_variant	deleterious(0.01)
LINCENTRAL_LIGAMENT	15	15:50014862	15:50114638	ENSBTAG00000054519	OR51H5	ENSBTAT00000055997	1/1	124	R/Q	MODERATE	missense_variant	deleterious(0.01)
LINCENTRAL_LIGAMENT	15	15:50014862	15:50114726	ENSBTAG00000054519	OR51H5	ENSBTAT00000055997	1/1	95	A/T	MODERATE	missense_variant	tolerated(0.66)
LINCENTRAL_LIGAMENT	15	15:50014862	15:50114832	ENSBTAG00000054519	OR51H5	ENSBTAT00000055997	1/1	59	I/M	MODERATE	missense_variant	deleterious(0.01)
LINCENTRAL_LIGAMENT	15	15:50014862	15:50141381	ENSBTAG00000052372	OR51S1B	ENSBTAT00000063232	1/1	10	L/P	MODERATE	missense_variant	tolerated(0.46)
LINCENTRAL_LIGAMENT	15	15:50014862	15:50141422	ENSBTAG00000052372	OR51S1B	ENSBTAT00000063232	1/1	24	G/S	MODERATE	missense_variant	deleterious(0.01)
LINCENTRAL_LIGAMENT	15	15:50014862	15:50141430-50141431	ENSBTAG00000052372	OR51S1B	ENSBTAT00000063232	1/1	26-27	-/G	MODERATE	inframe_insertion	NA
LINCENTRAL_LIGAMENT	15	15:50014862	15:50141578	ENSBTAG00000052372	OR51S1B	ENSBTAT00000063232	1/1	76	V/M	MODERATE	missense_variant	tolerated(0.1)
LINCENTRAL_LIGAMENT	15	15:50014862	15:50142057	ENSBTAG00000052372	OR51S1B	ENSBTAT00000063232	1/1	235	F/L	MODERATE	missense_variant	tolerated(0.19)
LINCENTRAL_LIGAMENT	15	15:50014862	15:50142064	ENSBTAG00000052372	OR51S1B	ENSBTAT00000063232	1/1	238	C/S	MODERATE	missense_variant	tolerated(0.53)
LINCENTRAL_LIGAMENT	15	15:50014862	15:50142070	ENSBTAG00000052372	OR51S1B	ENSBTAT00000063232	1/1	240	D/N	MODERATE	missense_variant	tolerated(0.07)
LINCENTRAL_LIGAMENT	15	15:50014862	15:50142106	ENSBTAG00000052372	OR51S1B	ENSBTAT00000063232	1/1	252	L/F	MODERATE	missense_variant	deleterious(0.02)
LINCENTRAL_LIGAMENT	15	15:50014862	15:50142161	ENSBTAG00000052372	OR51S1B	ENSBTAT00000063232	1/1	270	H/R	MODERATE	missense_variant	tolerated(1)
LINCENTRAL_LIGAMENT	15	15:50014862	15:50142253	ENSBTAG00000052372	OR51S1B	ENSBTAT00000063232	1/1	301	V/I	MODERATE	missense_variant	tolerated(0.37)
LINCENTRAL_LIGAMENT	15	15:50014862	15:50148587-50148588	ENSBTAG00000054371	OR51A8	ENSBTAT00000063017	1/1	312	G/X	HIGH	frameshift_variant	NA
LINCENTRAL_LIGAMENT	15	15:50014862	15:50148896	ENSBTAG00000054371	OR51A8	ENSBTAT00000063017	1/1	209	M/T	MODERATE	missense_variant	deleterious(0.01)
LINCENTRAL_LIGAMENT	15	15:50014862	15:50148936-50148937	ENSBTAG00000054371	OR51A8	ENSBTAT00000063017	1/1	195-196	RV/SX	HIGH	frameshift_variant	NA
LINCENTRAL_LIGAMENT	15	15:50014862	15:50149016	ENSBTAG00000054371	OR51A8	ENSBTAT00000063017	1/1	169	R/K	MODERATE	missense_variant	tolerated(1)
LINCENTRAL_LIGAMENT	15	15:50014862	15:50149236	ENSBTAG00000054371	OR51A8	ENSBTAT00000063017	1/1	96	V/F	MODERATE	missense_variant	tolerated(0.8)
LINCENTRAL_LIGAMENT	15	15:50014862	15:50149334	ENSBTAG00000054371	OR51A8	ENSBTAT00000063017	1/1	63	L/H	MODERATE	missense_variant	deleterious(0.04)
LINCENTRAL_LIGAMENT	15	15:50014862	15:50149350	ENSBTAG00000054371	OR51A8	ENSBTAT00000063017	1/1	58	H/Y	MODERATE	missense_variant	deleterious(0)
LINCENTRAL_LIGAMENT	15	15:50014862	15:50149388-50149389	ENSBTAG00000054371	OR51A8	ENSBTAT00000063017	1/1	45	C/X	HIGH	frameshift_variant	NA
LINCENTRAL_LIGAMENT	15	15:50014862	15:50160995	ENSBTAG00000038578	NA	ENSBTAT00000054328	2/3	16	S/I	MODERATE	missense_variant	tolerated(0.13)
LINFORE_UDDER	17	17:14049897	17:14044398	ENSBTAG00000039325	GYPA	ENSBTAT00000055105	2/6	31	T/I	MODERATE	missense_variant	tolerated(0.2)
LINFORE_UDDER	17	17:14049897	17:14062326	ENSBTAG00000039325	GYPA	ENSBTAT00000055105	5/6	94	I/R	MODERATE	missense_variant	deleterious(0.04)
LINREAR_LEG_SIDE	19	19:22241461	19:22093660	ENSBTAG00000013393	GEMIN4	ENSBTAT00000017819	2/2	58	V/E	MODERATE	missense_variant	tolerated(0.57)
LINREAR_LEG_SIDE	19	19:22241461	19:22093707	ENSBTAG00000013393	GEMIN4	ENSBTAT00000017819	2/2	74	T/A	MODERATE	missense_variant	tolerated(0.97)
LINREAR_LEG_SIDE	19	19:22241461	19:22093969	ENSBTAG00000013393	GEMIN4	ENSBTAT00000017819	2/2	161	H/R	MODERATE	missense_variant	tolerated(1)
LINREAR_LEG_SIDE	19	19:22241461	19:22094256	ENSBTAG00000013393	GEMIN4	ENSBTAT00000017819	2/2	257	A/T	MODERATE	missense_variant	tolerated(0.12)
LINREAR_LEG_SIDE	19	19:22241461	19:22095153	ENSBTAG00000013393	GEMIN4	ENSBTAT00000017819	2/2	556	T/A	MODERATE	missense_variant	tolerated(0.57)
LINREAR_LEG_SIDE	19	19:22241461	19:22191998	ENSBTAG00000054644	NA	ENSBTAT00000087506	1/1	256	T/A	MODERATE	missense_variant	deleterious_low_confidence(0.01)
LINREAR_LEG_SIDE	19	19:22241461	19:22192111	ENSBTAG00000054644	NA	ENSBTAT00000087506	1/1	218	L/W	MODERATE	missense_variant	tolerated_low_confidence(0.05)
LINREAR_LEG_SIDE	19	19:22241461	19:22192144	ENSBTAG00000054644	NA	ENSBTAT00000087506	1/1	207	I/T	MODERATE	missense_variant	deleterious_low_confidence(0.02)
LINREAR_LEG_SIDE	19	19:22241461	19:22192171	ENSBTAG00000054644	NA	ENSBTAT00000087506	1/1	198	A/V	MODERATE	missense_variant	deleterious_low_confidence(0.02)
LINREAR_LEG_SIDE	19	19:22241461	19:22192661	ENSBTAG00000054644	NA	ENSBTAT00000087506	1/1	35	A/T	MODERATE	missense_variant	deleterious_low_confidence(0.01)
LINREAR_LEG_SIDE	19	19:22241461	19:22192736	ENSBTAG00000054644	NA	ENSBTAT00000087506	1/1	10	Q/*	HIGH	stop_gained	NA
LINREAR_LEG_SIDE	19	19:22241461	19:22195415	ENSBTAG00000018126	VPS53	ENSBTAT00000024133	13/22	415	N/T	MODERATE	missense_variant	deleterious(0.05)
LINREAR_LEG_SIDE	19	19:22241461	19:22195415	ENSBTAG00000018126	VPS53	ENSBTAT00000080302	12/21	386	N/T	MODERATE	missense_variant	deleterious(0.05)
LINREAR_LEG_SIDE	19	19:22241461	19:22268743	ENSBTAG00000006606	RFLNB	ENSBTAT00000008666	2/3	81	S/F	MODERATE	missense_variant	tolerated(0.65)
LINREAR_LEG_SIDE	19	19:22241461	19:22285763	ENSBTAG00000046148	C19H17orf97	ENSBTAT00000064309	2/2	182	L/F	MODERATE	missense_variant	deleterious(0.03)
LINREAR_LEG_SIDE	19	19:22241461	19:22285765	ENSBTAG00000046148	C19H17orf97	ENSBTAT00000064309	2/2	181	Y/F	MODERATE	missense_variant	tolerated(0.19)
LINREAR_LEG_SIDE	19	19:22241461	19:22288521	ENSBTAG00000046148	C19H17orf97	ENSBTAT00000064309	1/2	34	I/V	MODERATE	missense_variant	deleterious(0.02)
LINREAR_LEG_SIDE	19	19:22241461	19:22288586	ENSBTAG00000046148	C19H17orf97	ENSBTAT00000064309	1/2	12	D/G	MODERATE	missense_variant	tolerated_low_confidence(0.28)
LINHOCK_QUALITY	23	23:28684391	23:28549668	ENSBTAG00000019386	BOLA-NC1	ENSBTAT00000021451	6/6	357	V/E	MODERATE	missense_variant	tolerated_low_confidence(0.21)
LINHOCK_QUALITY	23	23:28684391	23:28549704	ENSBTAG00000019386	BOLA-NC1	ENSBTAT00000021451	6/6	345	G/A	MODERATE	missense_variant	tolerated_low_confidence(1)
LINHOCK_QUALITY	23	23:28684391	23:28549779	ENSBTAG00000019386	BOLA-NC1	ENSBTAT00000025832	5/8	309	*/S	HIGH	stop_lost	NA
LINHOCK_QUALITY	23	23:28684391	23:28549779	ENSBTAG00000019386	BOLA-NC1	ENSBTAT00000076769	5/5	309	*/S	HIGH	stop_lost	NA
LINHOCK_QUALITY	23	23:28684391	23:28549793	ENSBTAG00000019386	BOLA-NC1	ENSBTAT00000025832	5/8	304	W/*	HIGH	stop_gained	NA
LINHOCK_QUALITY	23	23:28684391	23:28549793	ENSBTAG00000019386	BOLA-NC1	ENSBTAT00000076769	5/5	304	W/*	HIGH	stop_gained	NA
LINHOCK_QUALITY	23	23:28684391	23:28549807	ENSBTAG00000019386	BOLA-NC1	ENSBTAT00000021451	5/6	325	R/G	MODERATE	missense_variant	tolerated_low_confidence(0.42)
LINHOCK_QUALITY	23	23:28684391	23:28549807	ENSBTAG00000019386	BOLA-NC1	ENSBTAT00000025832	5/8	300	R/G	MODERATE	missense_variant	tolerated_low_confidence(1)
LINHOCK_QUALITY	23	23:28684391	23:28549807	ENSBTAG00000019386	BOLA-NC1	ENSBTAT00000076769	5/5	300	R/G	MODERATE	missense_variant	tolerated_low_confidence(1)
LINHOCK_QUALITY	23	23:28684391	23:28549845	ENSBTAG00000019386	BOLA-NC1	ENSBTAT00000021451	5/6	312	I/T	MODERATE	missense_variant	deleterious_low_confidence(0.04)
LINHOCK_QUALITY	23	23:28684391	23:28549845	ENSBTAG00000019386	BOLA-NC1	ENSBTAT00000025832	5/8	287	I/T	MODERATE	missense_variant	deleterious_low_confidence(0.04)
LINHOCK_QUALITY	23	23:28684391	23:28549845	ENSBTAG00000019386	BOLA-NC1	ENSBTAT00000076769	5/5	287	I/T	MODERATE	missense_variant	deleterious_low_confidence(0.04)
LINHOCK_QUALITY	23	23:28684391	23:28549853	ENSBTAG00000019386	BOLA-NC1	ENSBTAT00000021451	5/6	309	M/I	MODERATE	missense_variant	tolerated_low_confidence(0.14)
LINHOCK_QUALITY	23	23:28684391	23:28549853	ENSBTAG00000019386	BOLA-NC1	ENSBTAT00000025832	5/8	284	M/I	MODERATE	missense_variant	tolerated_low_confidence(0.15)
LINHOCK_QUALITY	23	23:28684391	23:28549853	ENSBTAG00000019386	BOLA-NC1	ENSBTAT00000076769	5/5	284	M/I	MODERATE	missense_variant	tolerated_low_confidence(0.15)
LINHOCK_QUALITY	23	23:28684391	23:28549995	ENSBTAG00000019386	BOLA-NC1	ENSBTAT00000021451	4/6	297	K/X	HIGH	frameshift_variant	NA
LINHOCK_QUALITY	23	23:28684391	23:28549995	ENSBTAG00000019386	BOLA-NC1	ENSBTAT00000025832	4/8	272	K/X	HIGH	frameshift_variant	NA
LINHOCK_QUALITY	23	23:28684391	23:28549995	ENSBTAG00000019386	BOLA-NC1	ENSBTAT00000076769	4/5	272	K/X	HIGH	frameshift_variant	NA
LINHOCK_QUALITY	23	23:28684391	23:28549999	ENSBTAG00000019386	BOLA-NC1	ENSBTAT00000021451	4/6	296	G/D	MODERATE	missense_variant	tolerated_low_confidence(0.13)
LINHOCK_QUALITY	23	23:28684391	23:28549999	ENSBTAG00000019386	BOLA-NC1	ENSBTAT00000025832	4/8	271	G/D	MODERATE	missense_variant	tolerated_low_confidence(0.09)
LINHOCK_QUALITY	23	23:28684391	23:28549999	ENSBTAG00000019386	BOLA-NC1	ENSBTAT00000076769	4/5	271	G/D	MODERATE	missense_variant	tolerated_low_confidence(0.09)
LINHOCK_QUALITY	23	23:28684391	23:28550020	ENSBTAG00000019386	BOLA-NC1	ENSBTAT00000021451	4/6	289	G/E	MODERATE	missense_variant	tolerated_low_confidence(1)
LINHOCK_QUALITY	23	23:28684391	23:28550020	ENSBTAG00000019386	BOLA-NC1	ENSBTAT00000025832	4/8	264	G/E	MODERATE	missense_variant	tolerated_low_confidence(1)
LINHOCK_QUALITY	23	23:28684391	23:28550020	ENSBTAG00000019386	BOLA-NC1	ENSBTAT00000076769	4/5	264	G/E	MODERATE	missense_variant	tolerated_low_confidence(1)
LINHOCK_QUALITY	23	23:28684391	23:28550044	ENSBTAG00000019386	BOLA-NC1	ENSBTAT00000021451	4/6	281	R/H	MODERATE	missense_variant	tolerated_low_confidence(1)
LINHOCK_QUALITY	23	23:28684391	23:28550044	ENSBTAG00000019386	BOLA-NC1	ENSBTAT00000025832	4/8	256	R/H	MODERATE	missense_variant	tolerated_low_confidence(1)
LINHOCK_QUALITY	23	23:28684391	23:28550044	ENSBTAG00000019386	BOLA-NC1	ENSBTAT00000076769	4/5	256	R/H	MODERATE	missense_variant	tolerated_low_confidence(1)
LINHOCK_QUALITY	23	23:28684391	23:28550103	ENSBTAG00000019386	BOLA-NC1	ENSBTAT00000021451	4/6	261	T/X	HIGH	frameshift_variant	NA
LINHOCK_QUALITY	23	23:28684391	23:28550103	ENSBTAG00000019386	BOLA-NC1	ENSBTAT00000025832	4/8	236	T/X	HIGH	frameshift_variant	NA
LINHOCK_QUALITY	23	23:28684391	23:28550103	ENSBTAG00000019386	BOLA-NC1	ENSBTAT00000076769	4/5	236	T/X	HIGH	frameshift_variant	NA
LINHOCK_QUALITY	23	23:28684391	23:28550104	ENSBTAG00000019386	BOLA-NC1	ENSBTAT00000021451	4/6	261	T/N	MODERATE	missense_variant	tolerated_low_confidence(0.11)
LINHOCK_QUALITY	23	23:28684391	23:28550104	ENSBTAG00000019386	BOLA-NC1	ENSBTAT00000025832	4/8	236	T/N	MODERATE	missense_variant	tolerated_low_confidence(0.12)
LINHOCK_QUALITY	23	23:28684391	23:28550104	ENSBTAG00000019386	BOLA-NC1	ENSBTAT00000076769	4/5	236	T/N	MODERATE	missense_variant	tolerated_low_confidence(0.12)
LINHOCK_QUALITY	23	23:28684391	23:28550164-28550165	ENSBTAG00000019386	BOLA-NC1	ENSBTAT00000021451	4/6	241	N/MX	HIGH	frameshift_variant	NA
LINHOCK_QUALITY	23	23:28684391	23:28550164-28550165	ENSBTAG00000019386	BOLA-NC1	ENSBTAT00000025832	4/8	216	N/MX	HIGH	frameshift_variant	NA
LINHOCK_QUALITY	23	23:28684391	23:28550164-28550165	ENSBTAG00000019386	BOLA-NC1	ENSBTAT00000076769	4/5	216	N/MX	HIGH	frameshift_variant	NA
LINHOCK_QUALITY	23	23:28684391	23:28550233	ENSBTAG00000019386	BOLA-NC1	ENSBTAT00000021451	4/6	218	R/H	MODERATE	missense_variant	tolerated_low_confidence(0.96)
LINHOCK_QUALITY	23	23:28684391	23:28550233	ENSBTAG00000019386	BOLA-NC1	ENSBTAT00000025832	4/8	193	R/H	MODERATE	missense_variant	tolerated_low_confidence(0.92)
LINHOCK_QUALITY	23	23:28684391	23:28550233	ENSBTAG00000019386	BOLA-NC1	ENSBTAT00000076769	4/5	193	R/H	MODERATE	missense_variant	tolerated_low_confidence(0.92)
LINHOCK_QUALITY	23	23:28684391	23:28550255	ENSBTAG00000019386	BOLA-NC1	ENSBTAT00000021451	4/6	211	A/T	MODERATE	missense_variant	tolerated_low_confidence(1)
LINHOCK_QUALITY	23	23:28684391	23:28550255	ENSBTAG00000019386	BOLA-NC1	ENSBTAT00000025832	4/8	186	A/T	MODERATE	missense_variant	tolerated_low_confidence(1)
LINHOCK_QUALITY	23	23:28684391	23:28550255	ENSBTAG00000019386	BOLA-NC1	ENSBTAT00000076769	4/5	186	A/T	MODERATE	missense_variant	tolerated_low_confidence(1)
LINHOCK_QUALITY	23	23:28684391	23:28550266	ENSBTAG00000019386	BOLA-NC1	ENSBTAT00000021451	4/6	207	K/M	MODERATE	missense_variant	deleterious_low_confidence(0.01)
LINHOCK_QUALITY	23	23:28684391	23:28550266	ENSBTAG00000019386	BOLA-NC1	ENSBTAT00000025832	4/8	182	K/M	MODERATE	missense_variant	deleterious_low_confidence(0.01)
LINHOCK_QUALITY	23	23:28684391	23:28550266	ENSBTAG00000019386	BOLA-NC1	ENSBTAT00000076769	4/5	182	K/M	MODERATE	missense_variant	deleterious_low_confidence(0.01)
LINHOCK_QUALITY	23	23:28684391	23:28551202	ENSBTAG00000019386	BOLA-NC1	ENSBTAT00000021451	3/6	196	G/R	MODERATE	missense_variant	deleterious_low_confidence(0.01)
LINHOCK_QUALITY	23	23:28684391	23:28551202	ENSBTAG00000019386	BOLA-NC1	ENSBTAT00000025832	3/8	171	G/R	MODERATE	missense_variant	deleterious_low_confidence(0.02)
LINHOCK_QUALITY	23	23:28684391	23:28551202	ENSBTAG00000019386	BOLA-NC1	ENSBTAT00000076769	3/5	171	G/R	MODERATE	missense_variant	deleterious_low_confidence(0.02)
LINHOCK_QUALITY	23	23:28684391	23:28551214	ENSBTAG00000019386	BOLA-NC1	ENSBTAT00000021451	3/6	192	H/Y	MODERATE	missense_variant	tolerated_low_confidence(1)
LINHOCK_QUALITY	23	23:28684391	23:28551214	ENSBTAG00000019386	BOLA-NC1	ENSBTAT00000025832	3/8	167	H/Y	MODERATE	missense_variant	tolerated_low_confidence(1)
LINHOCK_QUALITY	23	23:28684391	23:28551214	ENSBTAG00000019386	BOLA-NC1	ENSBTAT00000076769	3/5	167	H/Y	MODERATE	missense_variant	tolerated_low_confidence(1)
LINHOCK_QUALITY	23	23:28684391	23:28551229	ENSBTAG00000019386	BOLA-NC1	ENSBTAT00000021451	3/6	187	K/E	MODERATE	missense_variant	tolerated_low_confidence(1)
LINHOCK_QUALITY	23	23:28684391	23:28551229	ENSBTAG00000019386	BOLA-NC1	ENSBTAT00000025832	3/8	162	K/E	MODERATE	missense_variant	tolerated_low_confidence(1)
LINHOCK_QUALITY	23	23:28684391	23:28551229	ENSBTAG00000019386	BOLA-NC1	ENSBTAT00000076769	3/5	162	K/E	MODERATE	missense_variant	tolerated_low_confidence(1)
LINHOCK_QUALITY	23	23:28684391	23:28551269	ENSBTAG00000019386	BOLA-NC1	ENSBTAT00000021451	3/6	173	E/D	MODERATE	missense_variant	tolerated_low_confidence(0.37)
LINHOCK_QUALITY	23	23:28684391	23:28551269	ENSBTAG00000019386	BOLA-NC1	ENSBTAT00000025832	3/8	148	E/D	MODERATE	missense_variant	tolerated_low_confidence(0.33)
LINHOCK_QUALITY	23	23:28684391	23:28551269	ENSBTAG00000019386	BOLA-NC1	ENSBTAT00000076769	3/5	148	E/D	MODERATE	missense_variant	tolerated_low_confidence(0.33)
LINHOCK_QUALITY	23	23:28684391	23:28551277	ENSBTAG00000019386	BOLA-NC1	ENSBTAT00000021451	3/6	171	A/T	MODERATE	missense_variant	deleterious_low_confidence(0.02)
LINHOCK_QUALITY	23	23:28684391	23:28551277	ENSBTAG00000019386	BOLA-NC1	ENSBTAT00000025832	3/8	146	A/T	MODERATE	missense_variant	deleterious_low_confidence(0.01)
LINHOCK_QUALITY	23	23:28684391	23:28551277	ENSBTAG00000019386	BOLA-NC1	ENSBTAT00000076769	3/5	146	A/T	MODERATE	missense_variant	deleterious_low_confidence(0.01)
LINHOCK_QUALITY	23	23:28684391	23:28551295	ENSBTAG00000019386	BOLA-NC1	ENSBTAT00000021451	3/6	165	K/Q	MODERATE	missense_variant	tolerated_low_confidence(0.6)
LINHOCK_QUALITY	23	23:28684391	23:28551295	ENSBTAG00000019386	BOLA-NC1	ENSBTAT00000025832	3/8	140	K/Q	MODERATE	missense_variant	tolerated_low_confidence(0.64)
LINHOCK_QUALITY	23	23:28684391	23:28551295	ENSBTAG00000019386	BOLA-NC1	ENSBTAT00000076769	3/5	140	K/Q	MODERATE	missense_variant	tolerated_low_confidence(0.64)
LINHOCK_QUALITY	23	23:28684391	23:28551367	ENSBTAG00000019386	BOLA-NC1	ENSBTAT00000021451	3/6	141	G/C	MODERATE	missense_variant	deleterious_low_confidence(0)
LINHOCK_QUALITY	23	23:28684391	23:28551367	ENSBTAG00000019386	BOLA-NC1	ENSBTAT00000025832	3/8	116	G/C	MODERATE	missense_variant	deleterious_low_confidence(0)
LINHOCK_QUALITY	23	23:28684391	23:28551367	ENSBTAG00000019386	BOLA-NC1	ENSBTAT00000076769	3/5	116	G/C	MODERATE	missense_variant	deleterious_low_confidence(0)
LINHOCK_QUALITY	23	23:28684391	23:28551378	ENSBTAG00000019386	BOLA-NC1	ENSBTAT00000021451	3/6	137	L/H	MODERATE	missense_variant	tolerated_low_confidence(0.36)
LINHOCK_QUALITY	23	23:28684391	23:28551378	ENSBTAG00000019386	BOLA-NC1	ENSBTAT00000025832	3/8	112	L/H	MODERATE	missense_variant	tolerated_low_confidence(0.41)
LINHOCK_QUALITY	23	23:28684391	23:28551378	ENSBTAG00000019386	BOLA-NC1	ENSBTAT00000076769	3/5	112	L/H	MODERATE	missense_variant	tolerated_low_confidence(0.41)
LINHOCK_QUALITY	23	23:28684391	23:28551702	ENSBTAG00000019386	BOLA-NC1	ENSBTAT00000021451	2/6	95	F/S	MODERATE	missense_variant	tolerated_low_confidence(0.06)
LINHOCK_QUALITY	23	23:28684391	23:28551702	ENSBTAG00000019386	BOLA-NC1	ENSBTAT00000025832	2/8	70	F/S	MODERATE	missense_variant	tolerated_low_confidence(0.09)
LINHOCK_QUALITY	23	23:28684391	23:28551702	ENSBTAG00000019386	BOLA-NC1	ENSBTAT00000076769	2/5	70	F/S	MODERATE	missense_variant	tolerated_low_confidence(0.09)
LINHOCK_QUALITY	23	23:28684391	23:28551852	ENSBTAG00000019386	BOLA-NC1	ENSBTAT00000021451	2/6	45	T/I	MODERATE	missense_variant	tolerated_low_confidence(0.26)
LINHOCK_QUALITY	23	23:28684391	23:28551852	ENSBTAG00000019386	BOLA-NC1	ENSBTAT00000025832	2/8	20	T/I	MODERATE	missense_variant	tolerated_low_confidence(0.29)
LINHOCK_QUALITY	23	23:28684391	23:28551852	ENSBTAG00000019386	BOLA-NC1	ENSBTAT00000076769	2/5	20	T/I	MODERATE	missense_variant	tolerated_low_confidence(0.29)
LINHOCK_QUALITY	23	23:28684391	23:28551853	ENSBTAG00000019386	BOLA-NC1	ENSBTAT00000021451	2/6	45	T/A	MODERATE	missense_variant	tolerated_low_confidence(1)
LINHOCK_QUALITY	23	23:28684391	23:28551853	ENSBTAG00000019386	BOLA-NC1	ENSBTAT00000025832	2/8	20	T/A	MODERATE	missense_variant	tolerated_low_confidence(1)
LINHOCK_QUALITY	23	23:28684391	23:28551853	ENSBTAG00000019386	BOLA-NC1	ENSBTAT00000076769	2/5	20	T/A	MODERATE	missense_variant	tolerated_low_confidence(1)
LINHOCK_QUALITY	23	23:28684391	23:28551897	ENSBTAG00000019386	BOLA-NC1	ENSBTAT00000021451	2/6	30	L/H	MODERATE	missense_variant	tolerated_low_confidence(0.42)
LINHOCK_QUALITY	23	23:28684391	23:28551897	ENSBTAG00000019386	BOLA-NC1	ENSBTAT00000025832	2/8	5	L/H	MODERATE	missense_variant	tolerated_low_confidence(0.45)
LINHOCK_QUALITY	23	23:28684391	23:28551897	ENSBTAG00000019386	BOLA-NC1	ENSBTAT00000076769	2/5	5	L/H	MODERATE	missense_variant	tolerated_low_confidence(0.45)
LINHOCK_QUALITY	23	23:28684391	23:28551898	ENSBTAG00000019386	BOLA-NC1	ENSBTAT00000021451	2/6	30	L/F	MODERATE	missense_variant	tolerated_low_confidence(0.2)
LINHOCK_QUALITY	23	23:28684391	23:28551898	ENSBTAG00000019386	BOLA-NC1	ENSBTAT00000025832	2/8	5	L/F	MODERATE	missense_variant	tolerated_low_confidence(0.24)
LINHOCK_QUALITY	23	23:28684391	23:28551898	ENSBTAG00000019386	BOLA-NC1	ENSBTAT00000076769	2/5	5	L/F	MODERATE	missense_variant	tolerated_low_confidence(0.24)
LINHOCK_QUALITY	23	23:28684391	23:28551910	ENSBTAG00000019386	BOLA-NC1	ENSBTAT00000021451	2/6	26	M/L	MODERATE	missense_variant	tolerated_low_confidence(1)
LINHOCK_QUALITY	23	23:28684391	23:28551910	ENSBTAG00000019386	BOLA-NC1	ENSBTAT00000025832	2/8	1	M/L	HIGH	start_lost	tolerated_low_confidence(1)
LINHOCK_QUALITY	23	23:28684391	23:28551910	ENSBTAG00000019386	BOLA-NC1	ENSBTAT00000076769	2/5	1	M/L	HIGH	start_lost	tolerated_low_confidence(1)
LINHOCK_QUALITY	23	23:28684391	23:28551919	ENSBTAG00000019386	BOLA-NC1	ENSBTAT00000021451	2/6	23	P/S	MODERATE	missense_variant	tolerated_low_confidence(1)
LINHOCK_QUALITY	23	23:28684391	23:28665256	ENSBTAG00000020116	JSP.1	ENSBTAT00000011795	4/8	236	E/D	MODERATE	missense_variant	deleterious_low_confidence(0.05)
LINHOCK_QUALITY	23	23:28684391	23:28665256	ENSBTAG00000020116	JSP.1	ENSBTAT00000072899	4/6	233	E/D	MODERATE	missense_variant	deleterious_low_confidence(0.02)
LINHOCK_QUALITY	23	23:28684391	23:28665256	ENSBTAG00000020116	JSP.1	ENSBTAT00000076886	4/7	236	E/D	MODERATE	missense_variant	deleterious_low_confidence(0.04)
LINHOCK_QUALITY	23	23:28684391	23:28665256	ENSBTAG00000020116	JSP.1	ENSBTAT00000082227	4/6	239	E/D	MODERATE	missense_variant	deleterious_low_confidence(0.03)
LINHOCK_QUALITY	23	23:28684391	23:28666246	ENSBTAG00000020116	JSP.1	ENSBTAT00000011795	3/8	202	T/A	MODERATE	missense_variant	deleterious_low_confidence(0.02)
LINHOCK_QUALITY	23	23:28684391	23:28666246	ENSBTAG00000020116	JSP.1	ENSBTAT00000072899	3/6	199	T/A	MODERATE	missense_variant	deleterious_low_confidence(0.03)
LINHOCK_QUALITY	23	23:28684391	23:28666246	ENSBTAG00000020116	JSP.1	ENSBTAT00000076886	3/7	202	T/A	MODERATE	missense_variant	deleterious_low_confidence(0.03)
LINHOCK_QUALITY	23	23:28684391	23:28666246	ENSBTAG00000020116	JSP.1	ENSBTAT00000082227	3/6	205	T/A	MODERATE	missense_variant	deleterious_low_confidence(0.02)
LINHOCK_QUALITY	23	23:28684391	23:28666257	ENSBTAG00000020116	JSP.1	ENSBTAT00000011795	3/8	198	N/T	MODERATE	missense_variant	tolerated_low_confidence(0.23)
LINHOCK_QUALITY	23	23:28684391	23:28666257	ENSBTAG00000020116	JSP.1	ENSBTAT00000072899	3/6	195	N/T	MODERATE	missense_variant	tolerated_low_confidence(0.23)
LINHOCK_QUALITY	23	23:28684391	23:28666257	ENSBTAG00000020116	JSP.1	ENSBTAT00000076886	3/7	198	N/T	MODERATE	missense_variant	tolerated_low_confidence(0.23)
LINHOCK_QUALITY	23	23:28684391	23:28666257	ENSBTAG00000020116	JSP.1	ENSBTAT00000082227	3/6	201	N/T	MODERATE	missense_variant	tolerated_low_confidence(0.26)
LINHOCK_QUALITY	23	23:28684391	23:28666279	ENSBTAG00000020116	JSP.1	ENSBTAT00000011795	3/8	191	W/G	MODERATE	missense_variant	tolerated_low_confidence(0.21)
LINHOCK_QUALITY	23	23:28684391	23:28666279	ENSBTAG00000020116	JSP.1	ENSBTAT00000072899	3/6	188	W/G	MODERATE	missense_variant	tolerated_low_confidence(0.22)
LINHOCK_QUALITY	23	23:28684391	23:28666279	ENSBTAG00000020116	JSP.1	ENSBTAT00000076886	3/7	191	W/G	MODERATE	missense_variant	tolerated_low_confidence(0.21)
LINHOCK_QUALITY	23	23:28684391	23:28666279	ENSBTAG00000020116	JSP.1	ENSBTAT00000082227	3/6	194	W/G	MODERATE	missense_variant	tolerated_low_confidence(0.21)
LINHOCK_QUALITY	23	23:28684391	23:28666300	ENSBTAG00000020116	JSP.1	ENSBTAT00000011795	3/8	184	L/V	MODERATE	missense_variant	tolerated_low_confidence(0.08)
LINHOCK_QUALITY	23	23:28684391	23:28666300	ENSBTAG00000020116	JSP.1	ENSBTAT00000072899	3/6	181	L/V	MODERATE	missense_variant	tolerated_low_confidence(0.08)
LINHOCK_QUALITY	23	23:28684391	23:28666300	ENSBTAG00000020116	JSP.1	ENSBTAT00000076886	3/7	184	L/V	MODERATE	missense_variant	tolerated_low_confidence(0.07)
LINHOCK_QUALITY	23	23:28684391	23:28666300	ENSBTAG00000020116	JSP.1	ENSBTAT00000082227	3/6	187	L/V	MODERATE	missense_variant	tolerated_low_confidence(0.07)
LINHOCK_QUALITY	23	23:28684391	23:28666304	ENSBTAG00000020116	JSP.1	ENSBTAT00000011795	3/8	182	N/K	MODERATE	missense_variant	tolerated_low_confidence(0.16)
LINHOCK_QUALITY	23	23:28684391	23:28666304	ENSBTAG00000020116	JSP.1	ENSBTAT00000072899	3/6	179	N/K	MODERATE	missense_variant	tolerated_low_confidence(0.06)
LINHOCK_QUALITY	23	23:28684391	23:28666304	ENSBTAG00000020116	JSP.1	ENSBTAT00000076886	3/7	182	N/K	MODERATE	missense_variant	tolerated_low_confidence(0.14)
LINHOCK_QUALITY	23	23:28684391	23:28666304	ENSBTAG00000020116	JSP.1	ENSBTAT00000082227	3/6	185	N/K	MODERATE	missense_variant	tolerated_low_confidence(0.14)
LINHOCK_QUALITY	23	23:28684391	23:28666320	ENSBTAG00000020116	JSP.1	ENSBTAT00000011795	3/8	177	A/E	MODERATE	missense_variant	deleterious_low_confidence(0.01)
LINHOCK_QUALITY	23	23:28684391	23:28666320	ENSBTAG00000020116	JSP.1	ENSBTAT00000072899	3/6	174	A/E	MODERATE	missense_variant	deleterious_low_confidence(0.01)
LINHOCK_QUALITY	23	23:28684391	23:28666320	ENSBTAG00000020116	JSP.1	ENSBTAT00000076886	3/7	177	A/E	MODERATE	missense_variant	deleterious_low_confidence(0.01)
LINHOCK_QUALITY	23	23:28684391	23:28666320	ENSBTAG00000020116	JSP.1	ENSBTAT00000082227	3/6	180	A/E	MODERATE	missense_variant	deleterious_low_confidence(0.01)
LINHOCK_QUALITY	23	23:28684391	23:28666332	ENSBTAG00000020116	JSP.1	ENSBTAT00000011795	3/8	173	A/E	MODERATE	missense_variant	tolerated_low_confidence(0.1)
LINHOCK_QUALITY	23	23:28684391	23:28666332	ENSBTAG00000020116	JSP.1	ENSBTAT00000072899	3/6	170	A/E	MODERATE	missense_variant	tolerated_low_confidence(0.06)
LINHOCK_QUALITY	23	23:28684391	23:28666332	ENSBTAG00000020116	JSP.1	ENSBTAT00000076886	3/7	173	A/E	MODERATE	missense_variant	tolerated_low_confidence(0.09)
LINHOCK_QUALITY	23	23:28684391	23:28666332	ENSBTAG00000020116	JSP.1	ENSBTAT00000082227	3/6	176	A/E	MODERATE	missense_variant	tolerated_low_confidence(0.06)
LINHOCK_QUALITY	23	23:28684391	23:28666338	ENSBTAG00000020116	JSP.1	ENSBTAT00000011795	3/8	171	W/L	MODERATE	missense_variant	deleterious_low_confidence(0.04)
LINHOCK_QUALITY	23	23:28684391	23:28666338	ENSBTAG00000020116	JSP.1	ENSBTAT00000072899	3/6	168	W/L	MODERATE	missense_variant	deleterious_low_confidence(0.05)
LINHOCK_QUALITY	23	23:28684391	23:28666338	ENSBTAG00000020116	JSP.1	ENSBTAT00000076886	3/7	171	W/L	MODERATE	missense_variant	tolerated_low_confidence(0.05)
LINHOCK_QUALITY	23	23:28684391	23:28666338	ENSBTAG00000020116	JSP.1	ENSBTAT00000082227	3/6	174	W/L	MODERATE	missense_variant	tolerated_low_confidence(0.05)
LINHOCK_QUALITY	23	23:28684391	23:28666351	ENSBTAG00000020116	JSP.1	ENSBTAT00000011795	3/8	167	S/T	MODERATE	missense_variant	tolerated_low_confidence(1)
LINHOCK_QUALITY	23	23:28684391	23:28666351	ENSBTAG00000020116	JSP.1	ENSBTAT00000072899	3/6	164	S/T	MODERATE	missense_variant	tolerated_low_confidence(1)
LINHOCK_QUALITY	23	23:28684391	23:28666351	ENSBTAG00000020116	JSP.1	ENSBTAT00000076886	3/7	167	S/T	MODERATE	missense_variant	tolerated_low_confidence(1)
LINHOCK_QUALITY	23	23:28684391	23:28666351	ENSBTAG00000020116	JSP.1	ENSBTAT00000082227	3/6	170	S/T	MODERATE	missense_variant	tolerated_low_confidence(1)
LINHOCK_QUALITY	23	23:28684391	23:28666367	ENSBTAG00000020116	JSP.1	ENSBTAT00000011795	3/8	161	D/E	MODERATE	missense_variant	deleterious_low_confidence(0.04)
LINHOCK_QUALITY	23	23:28684391	23:28666367	ENSBTAG00000020116	JSP.1	ENSBTAT00000072899	3/6	158	D/E	MODERATE	missense_variant	deleterious_low_confidence(0.04)
LINHOCK_QUALITY	23	23:28684391	23:28666367	ENSBTAG00000020116	JSP.1	ENSBTAT00000076886	3/7	161	D/E	MODERATE	missense_variant	deleterious_low_confidence(0.04)
LINHOCK_QUALITY	23	23:28684391	23:28666367	ENSBTAG00000020116	JSP.1	ENSBTAT00000082227	3/6	164	D/E	MODERATE	missense_variant	deleterious_low_confidence(0.04)
LINHOCK_QUALITY	23	23:28684391	23:28666396	ENSBTAG00000020116	JSP.1	ENSBTAT00000011795	3/8	152	E/Q	MODERATE	missense_variant	deleterious_low_confidence(0.04)
LINHOCK_QUALITY	23	23:28684391	23:28666396	ENSBTAG00000020116	JSP.1	ENSBTAT00000072899	3/6	149	E/Q	MODERATE	missense_variant	deleterious_low_confidence(0.02)
LINHOCK_QUALITY	23	23:28684391	23:28666396	ENSBTAG00000020116	JSP.1	ENSBTAT00000076886	3/7	152	E/Q	MODERATE	missense_variant	deleterious_low_confidence(0.04)
LINHOCK_QUALITY	23	23:28684391	23:28666396	ENSBTAG00000020116	JSP.1	ENSBTAT00000082227	3/6	155	E/Q	MODERATE	missense_variant	deleterious_low_confidence(0.04)
LINHOCK_QUALITY	23	23:28684391	23:28666414	ENSBTAG00000020116	JSP.1	ENSBTAT00000011795	3/8	146	D/N	MODERATE	missense_variant	deleterious_low_confidence(0.01)
LINHOCK_QUALITY	23	23:28684391	23:28666414	ENSBTAG00000020116	JSP.1	ENSBTAT00000072899	3/6	143	D/N	MODERATE	missense_variant	deleterious_low_confidence(0.01)
LINHOCK_QUALITY	23	23:28684391	23:28666414	ENSBTAG00000020116	JSP.1	ENSBTAT00000076886	3/7	146	D/N	MODERATE	missense_variant	deleterious_low_confidence(0.01)
LINHOCK_QUALITY	23	23:28684391	23:28666414	ENSBTAG00000020116	JSP.1	ENSBTAT00000082227	3/6	149	D/N	MODERATE	missense_variant	deleterious_low_confidence(0.01)
LINHOCK_QUALITY	23	23:28684391	23:28666494	ENSBTAG00000020116	JSP.1	ENSBTAT00000011795	3/8	119	L/H	MODERATE	missense_variant	deleterious_low_confidence(0.01)
LINHOCK_QUALITY	23	23:28684391	23:28666494	ENSBTAG00000020116	JSP.1	ENSBTAT00000072899	3/6	116	L/H	MODERATE	missense_variant	deleterious_low_confidence(0.01)
LINHOCK_QUALITY	23	23:28684391	23:28666494	ENSBTAG00000020116	JSP.1	ENSBTAT00000076886	3/7	119	L/H	MODERATE	missense_variant	deleterious_low_confidence(0.01)
LINHOCK_QUALITY	23	23:28684391	23:28666494	ENSBTAG00000020116	JSP.1	ENSBTAT00000082227	3/6	122	L/H	MODERATE	missense_variant	deleterious_low_confidence(0.01)
LINHOCK_QUALITY	23	23:28684391	23:28666497	ENSBTAG00000020116	JSP.1	ENSBTAT00000011795	3/8	118	T/N	MODERATE	missense_variant	deleterious_low_confidence(0.03)
LINHOCK_QUALITY	23	23:28684391	23:28666497	ENSBTAG00000020116	JSP.1	ENSBTAT00000072899	3/6	115	T/N	MODERATE	missense_variant	deleterious_low_confidence(0.02)
LINHOCK_QUALITY	23	23:28684391	23:28666497	ENSBTAG00000020116	JSP.1	ENSBTAT00000076886	3/7	118	T/N	MODERATE	missense_variant	deleterious_low_confidence(0.03)
LINHOCK_QUALITY	23	23:28684391	23:28666497	ENSBTAG00000020116	JSP.1	ENSBTAT00000082227	3/6	121	T/N	MODERATE	missense_variant	deleterious_low_confidence(0.02)
LINHOCK_QUALITY	23	23:28684391	23:28667337	ENSBTAG00000020116	JSP.1	ENSBTAT00000011795	1/8	8	T/A	MODERATE	missense_variant	tolerated_low_confidence(0.14)
LINHOCK_QUALITY	23	23:28684391	23:28667337	ENSBTAG00000020116	JSP.1	ENSBTAT00000072899	1/6	5	T/A	MODERATE	missense_variant	tolerated_low_confidence(0.16)
LINHOCK_QUALITY	23	23:28684391	23:28667337	ENSBTAG00000020116	JSP.1	ENSBTAT00000076886	1/7	8	T/A	MODERATE	missense_variant	tolerated_low_confidence(0.14)
LINHOCK_QUALITY	23	23:28684391	23:28667337	ENSBTAG00000020116	JSP.1	ENSBTAT00000082227	1/6	11	T/A	MODERATE	missense_variant	tolerated_low_confidence(0.17)
LINHOCK_QUALITY	23	23:28684391	23:28667340	ENSBTAG00000020116	JSP.1	ENSBTAT00000011795	1/8	7	R/G	MODERATE	missense_variant	tolerated_low_confidence(0.1)
LINHOCK_QUALITY	23	23:28684391	23:28667340	ENSBTAG00000020116	JSP.1	ENSBTAT00000072899	1/6	4	R/G	MODERATE	missense_variant	tolerated_low_confidence(0.05)
LINHOCK_QUALITY	23	23:28684391	23:28667340	ENSBTAG00000020116	JSP.1	ENSBTAT00000076886	1/7	7	R/G	MODERATE	missense_variant	tolerated_low_confidence(0.08)
LINHOCK_QUALITY	23	23:28684391	23:28667340	ENSBTAG00000020116	JSP.1	ENSBTAT00000082227	1/6	10	R/G	MODERATE	missense_variant	tolerated_low_confidence(0.09)
LINHOCK_QUALITY	23	23:28684391	23:28667354	ENSBTAG00000020116	JSP.1	ENSBTAT00000011795	1/8	2	R/P	MODERATE	missense_variant	deleterious_low_confidence(0.01)
LINHOCK_QUALITY	23	23:28684391	23:28667354	ENSBTAG00000020116	JSP.1	ENSBTAT00000076886	1/7	2	R/P	MODERATE	missense_variant	deleterious_low_confidence(0.02)
LINHOCK_QUALITY	23	23:28684391	23:28667354	ENSBTAG00000020116	JSP.1	ENSBTAT00000082227	1/6	5	R/P	MODERATE	missense_variant	deleterious_low_confidence(0.02)
LINHOCK_QUALITY	23	23:28684391	23:28667357	ENSBTAG00000020116	JSP.1	ENSBTAT00000011795	1/8	1	M/T	HIGH	start_lost	deleterious_low_confidence(0)
LINHOCK_QUALITY	23	23:28684391	23:28667357	ENSBTAG00000020116	JSP.1	ENSBTAT00000076886	1/7	1	M/T	HIGH	start_lost	deleterious_low_confidence(0)
LINHOCK_QUALITY	23	23:28684391	23:28667357	ENSBTAG00000020116	JSP.1	ENSBTAT00000082227	1/6	4	M/T	MODERATE	missense_variant	deleterious_low_confidence(0.01)
LINHOCK_QUALITY	23	23:28684391	23:28667358	ENSBTAG00000020116	JSP.1	ENSBTAT00000011795	1/8	1	M/L	HIGH	start_lost	deleterious_low_confidence(0.05)
LINHOCK_QUALITY	23	23:28684391	23:28667358	ENSBTAG00000020116	JSP.1	ENSBTAT00000076886	1/7	1	M/L	HIGH	start_lost	deleterious_low_confidence(0.05)
LINHOCK_QUALITY	23	23:28684391	23:28667358	ENSBTAG00000020116	JSP.1	ENSBTAT00000082227	1/6	4	M/L	MODERATE	missense_variant	deleterious_low_confidence(0.05)
LINHOCK_QUALITY	23	23:28684391	23:28667360	ENSBTAG00000020116	JSP.1	ENSBTAT00000082227	1/6	3	R/K	MODERATE	missense_variant	tolerated_low_confidence(0.27)
LINHOCK_QUALITY	23	23:28684391	23:28678055	ENSBTAG00000037421	NA	ENSBTAT00000057407	3/4	367	G/D	MODERATE	missense_variant	deleterious(0)
LINHOCK_QUALITY	23	23:28684391	23:28678214	ENSBTAG00000037421	NA	ENSBTAT00000057407	3/4	314	V/A	MODERATE	missense_variant	tolerated(0.43)
LINHOCK_QUALITY	23	23:28684391	23:28678256-28678257	ENSBTAG00000037421	NA	ENSBTAT00000057407	3/4	300	V/AX	HIGH	frameshift_variant	NA
LINHOCK_QUALITY	23	23:28684391	23:28678263	ENSBTAG00000037421	NA	ENSBTAT00000057407	3/4	298	S/P	MODERATE	missense_variant	tolerated(0.07)
LINHOCK_QUALITY	23	23:28684391	23:28686147	ENSBTAG00000037421	NA	ENSBTAT00000057407	1/4	174	F/L	MODERATE	missense_variant	tolerated(0.39)
LINHOCK_QUALITY	23	23:28684391	23:28686163	ENSBTAG00000037421	NA	ENSBTAT00000057407	1/4	168	Q/H	MODERATE	missense_variant	deleterious(0)
LINHOCK_QUALITY	23	23:28684391	23:28686185	ENSBTAG00000037421	NA	ENSBTAT00000057407	1/4	161	R/K	MODERATE	missense_variant	tolerated(0.43)
LINHOCK_QUALITY	23	23:28684391	23:28686188	ENSBTAG00000037421	NA	ENSBTAT00000057407	1/4	160	A/V	MODERATE	missense_variant	deleterious(0.01)
LINHOCK_QUALITY	23	23:28684391	23:28686198	ENSBTAG00000037421	NA	ENSBTAT00000057407	1/4	157	V/I	MODERATE	missense_variant	tolerated(1)
LINHOCK_QUALITY	23	23:28684391	23:28686214	ENSBTAG00000037421	NA	ENSBTAT00000057407	1/4	151	L/F	MODERATE	missense_variant	tolerated(0.08)
LINHOCK_QUALITY	23	23:28684391	23:28686218-28686225	ENSBTAG00000037421	NA	ENSBTAT00000057407	1/4	148-150	VRS/X	HIGH	frameshift_variant	NA
LINHOCK_QUALITY	23	23:28684391	23:28686264	ENSBTAG00000037421	NA	ENSBTAT00000057407	1/4	135	A/T	MODERATE	missense_variant	tolerated(1)
LINHOCK_QUALITY	23	23:28684391	23:28686282	ENSBTAG00000037421	NA	ENSBTAT00000057407	1/4	129	R/W	MODERATE	missense_variant	tolerated(0.07)
LINHOCK_QUALITY	23	23:28684391	23:28686470	ENSBTAG00000037421	NA	ENSBTAT00000057407	1/4	66	R/H	MODERATE	missense_variant	tolerated(0.05)
LINHOCK_QUALITY	23	23:28684391	23:28686471	ENSBTAG00000037421	NA	ENSBTAT00000057407	1/4	66	R/C	MODERATE	missense_variant	deleterious(0)
LINHOCK_QUALITY	23	23:28684391	23:28686561-28686563	ENSBTAG00000037421	NA	ENSBTAT00000057407	1/4	35-36	FC/C	MODERATE	inframe_deletion	NA
LINHOCK_QUALITY	23	23:28684391	23:28720877	ENSBTAG00000002069	BOLA	ENSBTAT00000035878	7/7	436	G/X	HIGH	frameshift_variant	NA
LINHOCK_QUALITY	23	23:28684391	23:28720877	ENSBTAG00000002069	BOLA	ENSBTAT00000082694	6/6	394	G/X	HIGH	frameshift_variant	NA
LINHOCK_QUALITY	23	23:28684391	23:28720878	ENSBTAG00000002069	BOLA	ENSBTAT00000035878	7/7	436	G/V	MODERATE	missense_variant	deleterious_low_confidence(0.04)
LINHOCK_QUALITY	23	23:28684391	23:28720878	ENSBTAG00000002069	BOLA	ENSBTAT00000082694	6/6	394	G/V	MODERATE	missense_variant	deleterious_low_confidence(0.05)
LINHOCK_QUALITY	23	23:28684391	23:28720882	ENSBTAG00000002069	BOLA	ENSBTAT00000035878	7/7	435	G/R	MODERATE	missense_variant	deleterious_low_confidence(0)
LINHOCK_QUALITY	23	23:28684391	23:28720882	ENSBTAG00000002069	BOLA	ENSBTAT00000082694	6/6	393	G/R	MODERATE	missense_variant	deleterious_low_confidence(0)
LINHOCK_QUALITY	23	23:28684391	23:28720889	ENSBTAG00000002069	BOLA	ENSBTAT00000035878	7/7	432	W/*	HIGH	stop_gained	NA
LINHOCK_QUALITY	23	23:28684391	23:28720889	ENSBTAG00000002069	BOLA	ENSBTAT00000082694	6/6	390	W/*	HIGH	stop_gained	NA
LINHOCK_QUALITY	23	23:28684391	23:28720897	ENSBTAG00000002069	BOLA	ENSBTAT00000035878	7/7	430	D/X	HIGH	frameshift_variant	NA
LINHOCK_QUALITY	23	23:28684391	23:28720897	ENSBTAG00000002069	BOLA	ENSBTAT00000082694	6/6	388	D/X	HIGH	frameshift_variant	NA
LINHOCK_QUALITY	23	23:28684391	23:28720912	ENSBTAG00000002069	BOLA	ENSBTAT00000035878	7/7	425	G/R	MODERATE	missense_variant	deleterious_low_confidence(0.01)
LINHOCK_QUALITY	23	23:28684391	23:28720912	ENSBTAG00000002069	BOLA	ENSBTAT00000082694	6/6	383	G/R	MODERATE	missense_variant	deleterious_low_confidence(0)
LINHOCK_QUALITY	23	23:28684391	23:28720914	ENSBTAG00000002069	BOLA	ENSBTAT00000035878	7/7	424	A/V	MODERATE	missense_variant	tolerated_low_confidence(0.18)
LINHOCK_QUALITY	23	23:28684391	23:28720914	ENSBTAG00000002069	BOLA	ENSBTAT00000082694	6/6	382	A/V	MODERATE	missense_variant	tolerated_low_confidence(0.29)
LINHOCK_QUALITY	23	23:28684391	23:28720939	ENSBTAG00000002069	BOLA	ENSBTAT00000035878	7/7	416	S/G	MODERATE	missense_variant	tolerated_low_confidence(1)
LINHOCK_QUALITY	23	23:28684391	23:28720939	ENSBTAG00000002069	BOLA	ENSBTAT00000082694	6/6	374	S/G	MODERATE	missense_variant	tolerated_low_confidence(1)
LINHOCK_QUALITY	23	23:28684391	23:28720940	ENSBTAG00000002069	BOLA	ENSBTAT00000035878	7/7	415	W/C	MODERATE	missense_variant	tolerated_low_confidence(0.08)
LINHOCK_QUALITY	23	23:28684391	23:28720940	ENSBTAG00000002069	BOLA	ENSBTAT00000082694	6/6	373	W/C	MODERATE	missense_variant	tolerated_low_confidence(0.07)
LINHOCK_QUALITY	23	23:28684391	23:28720962-28720964	ENSBTAG00000002069	BOLA	ENSBTAT00000035878	7/7	407-408	ES/D	MODERATE	inframe_deletion	NA
LINHOCK_QUALITY	23	23:28684391	23:28720962-28720964	ENSBTAG00000002069	BOLA	ENSBTAT00000082694	6/6	365-366	ES/D	MODERATE	inframe_deletion	NA
LINHOCK_QUALITY	23	23:28684391	23:28720973	ENSBTAG00000002069	BOLA	ENSBTAT00000035878	7/7	404	E/X	HIGH	frameshift_variant	NA
LINHOCK_QUALITY	23	23:28684391	23:28720973	ENSBTAG00000002069	BOLA	ENSBTAT00000082694	6/6	362	E/X	HIGH	frameshift_variant	NA
LINHOCK_QUALITY	23	23:28684391	23:28721022	ENSBTAG00000002069	BOLA	ENSBTAT00000031167	7/8	343	S/N	MODERATE	missense_variant	tolerated_low_confidence(0.15)
LINHOCK_QUALITY	23	23:28684391	23:28721022	ENSBTAG00000002069	BOLA	ENSBTAT00000035878	7/7	388	S/N	MODERATE	missense_variant	tolerated_low_confidence(0.13)
LINHOCK_QUALITY	23	23:28684391	23:28721022	ENSBTAG00000002069	BOLA	ENSBTAT00000082694	6/6	346	S/N	MODERATE	missense_variant	tolerated_low_confidence(0.15)
LINHOCK_QUALITY	23	23:28684391	23:28721182	ENSBTAG00000002069	BOLA	ENSBTAT00000031167	6/8	336	I/T	MODERATE	missense_variant	tolerated_low_confidence(0.23)
LINHOCK_QUALITY	23	23:28684391	23:28721182	ENSBTAG00000002069	BOLA	ENSBTAT00000035878	6/7	381	I/T	MODERATE	missense_variant	tolerated_low_confidence(0.23)
LINHOCK_QUALITY	23	23:28684391	23:28721189	ENSBTAG00000002069	BOLA	ENSBTAT00000031167	6/8	334	G/R	MODERATE	missense_variant	tolerated_low_confidence(0.14)
LINHOCK_QUALITY	23	23:28684391	23:28721189	ENSBTAG00000002069	BOLA	ENSBTAT00000035878	6/7	379	G/R	MODERATE	missense_variant	tolerated_low_confidence(0.13)
LINHOCK_QUALITY	23	23:28684391	23:28721604	ENSBTAG00000002069	BOLA	ENSBTAT00000082694	5/6	341	S/P	MODERATE	missense_variant	tolerated_low_confidence(0.07)
LINHOCK_QUALITY	23	23:28684391	23:28721649	ENSBTAG00000002069	BOLA	ENSBTAT00000031167	5/8	323	V/L	MODERATE	missense_variant	deleterious_low_confidence(0.02)
LINHOCK_QUALITY	23	23:28684391	23:28721649	ENSBTAG00000002069	BOLA	ENSBTAT00000035878	5/7	368	V/L	MODERATE	missense_variant	deleterious_low_confidence(0.01)
LINHOCK_QUALITY	23	23:28684391	23:28721649	ENSBTAG00000002069	BOLA	ENSBTAT00000082694	5/6	326	V/L	MODERATE	missense_variant	deleterious_low_confidence(0.02)
LINHOCK_QUALITY	23	23:28684391	23:28721664	ENSBTAG00000002069	BOLA	ENSBTAT00000031167	5/8	318	V/L	MODERATE	missense_variant	deleterious_low_confidence(0.04)
LINHOCK_QUALITY	23	23:28684391	23:28721664	ENSBTAG00000002069	BOLA	ENSBTAT00000035878	5/7	363	V/L	MODERATE	missense_variant	deleterious_low_confidence(0.05)
LINHOCK_QUALITY	23	23:28684391	23:28721664	ENSBTAG00000002069	BOLA	ENSBTAT00000082694	5/6	321	V/L	MODERATE	missense_variant	tolerated_low_confidence(0.07)
LINHOCK_QUALITY	23	23:28684391	23:28721676	ENSBTAG00000002069	BOLA	ENSBTAT00000031167	5/8	314	L/F	MODERATE	missense_variant	tolerated_low_confidence(0.09)
LINHOCK_QUALITY	23	23:28684391	23:28721676	ENSBTAG00000002069	BOLA	ENSBTAT00000035878	5/7	359	L/F	MODERATE	missense_variant	tolerated_low_confidence(0.1)
LINHOCK_QUALITY	23	23:28684391	23:28721676	ENSBTAG00000002069	BOLA	ENSBTAT00000082694	5/6	317	L/F	MODERATE	missense_variant	tolerated_low_confidence(0.08)
LINHOCK_QUALITY	23	23:28684391	23:28721693	ENSBTAG00000002069	BOLA	ENSBTAT00000031167	5/8	308	I/T	MODERATE	missense_variant	tolerated_low_confidence(0.05)
LINHOCK_QUALITY	23	23:28684391	23:28721693	ENSBTAG00000002069	BOLA	ENSBTAT00000035878	5/7	353	I/T	MODERATE	missense_variant	deleterious_low_confidence(0.05)
LINHOCK_QUALITY	23	23:28684391	23:28721693	ENSBTAG00000002069	BOLA	ENSBTAT00000082694	5/6	311	I/T	MODERATE	missense_variant	tolerated_low_confidence(0.05)
LINHOCK_QUALITY	23	23:28684391	23:28721705	ENSBTAG00000002069	BOLA	ENSBTAT00000031167	5/8	304	T/I	MODERATE	missense_variant	tolerated_low_confidence(1)
LINHOCK_QUALITY	23	23:28684391	23:28721705	ENSBTAG00000002069	BOLA	ENSBTAT00000035878	5/7	349	T/I	MODERATE	missense_variant	tolerated_low_confidence(1)
LINHOCK_QUALITY	23	23:28684391	23:28721705	ENSBTAG00000002069	BOLA	ENSBTAT00000082694	5/6	307	T/I	MODERATE	missense_variant	tolerated_low_confidence(1)
LINHOCK_QUALITY	23	23:28684391	23:28721718	ENSBTAG00000002069	BOLA	ENSBTAT00000031167	5/8	300	T/P	MODERATE	missense_variant	tolerated_low_confidence(1)
LINHOCK_QUALITY	23	23:28684391	23:28721718	ENSBTAG00000002069	BOLA	ENSBTAT00000035878	5/7	345	T/P	MODERATE	missense_variant	tolerated_low_confidence(1)
LINHOCK_QUALITY	23	23:28684391	23:28721718	ENSBTAG00000002069	BOLA	ENSBTAT00000082694	5/6	303	T/P	MODERATE	missense_variant	tolerated_low_confidence(1)
LINHOCK_QUALITY	23	23:28684391	23:28721866	ENSBTAG00000002069	BOLA	ENSBTAT00000031167	4/8	289	E/G	MODERATE	missense_variant	deleterious_low_confidence(0.01)
LINHOCK_QUALITY	23	23:28684391	23:28721866	ENSBTAG00000002069	BOLA	ENSBTAT00000035878	4/7	334	E/G	MODERATE	missense_variant	deleterious_low_confidence(0.01)
LINHOCK_QUALITY	23	23:28684391	23:28721866	ENSBTAG00000002069	BOLA	ENSBTAT00000082694	4/6	292	E/G	MODERATE	missense_variant	deleterious_low_confidence(0.01)
LINHOCK_QUALITY	23	23:28684391	23:28721890	ENSBTAG00000002069	BOLA	ENSBTAT00000031167	4/8	281	R/H	MODERATE	missense_variant	tolerated_low_confidence(1)
LINHOCK_QUALITY	23	23:28684391	23:28721890	ENSBTAG00000002069	BOLA	ENSBTAT00000035878	4/7	326	R/H	MODERATE	missense_variant	tolerated_low_confidence(1)
LINHOCK_QUALITY	23	23:28684391	23:28721890	ENSBTAG00000002069	BOLA	ENSBTAT00000082694	4/6	284	R/H	MODERATE	missense_variant	tolerated_low_confidence(1)
LINHOCK_QUALITY	23	23:28684391	23:28721896	ENSBTAG00000002069	BOLA	ENSBTAT00000031167	4/8	279	T/M	MODERATE	missense_variant	deleterious_low_confidence(0.03)
LINHOCK_QUALITY	23	23:28684391	23:28721896	ENSBTAG00000002069	BOLA	ENSBTAT00000035878	4/7	324	T/M	MODERATE	missense_variant	deleterious_low_confidence(0.02)
LINHOCK_QUALITY	23	23:28684391	23:28721896	ENSBTAG00000002069	BOLA	ENSBTAT00000082694	4/6	282	T/M	MODERATE	missense_variant	deleterious_low_confidence(0.03)
LINHOCK_QUALITY	23	23:28684391	23:28721963	ENSBTAG00000002069	BOLA	ENSBTAT00000031167	4/8	257	S/A	MODERATE	missense_variant	tolerated_low_confidence(0.82)
LINHOCK_QUALITY	23	23:28684391	23:28721963	ENSBTAG00000002069	BOLA	ENSBTAT00000035878	4/7	302	S/A	MODERATE	missense_variant	tolerated_low_confidence(0.81)
LINHOCK_QUALITY	23	23:28684391	23:28721963	ENSBTAG00000002069	BOLA	ENSBTAT00000082694	4/6	260	S/A	MODERATE	missense_variant	tolerated_low_confidence(0.8)
LINHOCK_QUALITY	23	23:28684391	23:28721998	ENSBTAG00000002069	BOLA	ENSBTAT00000031167	4/8	245	Q/L	MODERATE	missense_variant	tolerated_low_confidence(0.26)
LINHOCK_QUALITY	23	23:28684391	23:28721998	ENSBTAG00000002069	BOLA	ENSBTAT00000035878	4/7	290	Q/L	MODERATE	missense_variant	tolerated_low_confidence(0.29)
LINHOCK_QUALITY	23	23:28684391	23:28721998	ENSBTAG00000002069	BOLA	ENSBTAT00000082694	4/6	248	Q/L	MODERATE	missense_variant	tolerated_low_confidence(0.18)
LINHOCK_QUALITY	23	23:28684391	23:28722011	ENSBTAG00000002069	BOLA	ENSBTAT00000031167	4/8	241	N/D	MODERATE	missense_variant	tolerated_low_confidence(1)
LINHOCK_QUALITY	23	23:28684391	23:28722011	ENSBTAG00000002069	BOLA	ENSBTAT00000035878	4/7	286	N/D	MODERATE	missense_variant	tolerated_low_confidence(1)
LINHOCK_QUALITY	23	23:28684391	23:28722011	ENSBTAG00000002069	BOLA	ENSBTAT00000082694	4/6	244	N/D	MODERATE	missense_variant	tolerated_low_confidence(1)
LINHOCK_QUALITY	23	23:28684391	23:28722089	ENSBTAG00000002069	BOLA	ENSBTAT00000031167	4/8	215	S/G	MODERATE	missense_variant	deleterious_low_confidence(0)
LINHOCK_QUALITY	23	23:28684391	23:28722089	ENSBTAG00000002069	BOLA	ENSBTAT00000035878	4/7	260	S/G	MODERATE	missense_variant	deleterious_low_confidence(0)
LINHOCK_QUALITY	23	23:28684391	23:28722089	ENSBTAG00000002069	BOLA	ENSBTAT00000082694	4/6	218	S/G	MODERATE	missense_variant	deleterious_low_confidence(0)
LINHOCK_QUALITY	23	23:28684391	23:28722092	ENSBTAG00000002069	BOLA	ENSBTAT00000031167	4/8	214	P/S	MODERATE	missense_variant	deleterious_low_confidence(0.03)
LINHOCK_QUALITY	23	23:28684391	23:28722092	ENSBTAG00000002069	BOLA	ENSBTAT00000035878	4/7	259	P/S	MODERATE	missense_variant	deleterious_low_confidence(0.03)
LINHOCK_QUALITY	23	23:28684391	23:28722092	ENSBTAG00000002069	BOLA	ENSBTAT00000082694	4/6	217	P/S	MODERATE	missense_variant	deleterious_low_confidence(0.03)
LINHOCK_QUALITY	23	23:28684391	23:28722112	ENSBTAG00000002069	BOLA	ENSBTAT00000031167	4/8	207	K/M	MODERATE	missense_variant	deleterious_low_confidence(0.01)
LINHOCK_QUALITY	23	23:28684391	23:28722112	ENSBTAG00000002069	BOLA	ENSBTAT00000035878	4/7	252	K/M	MODERATE	missense_variant	deleterious_low_confidence(0.01)
LINHOCK_QUALITY	23	23:28684391	23:28722112	ENSBTAG00000002069	BOLA	ENSBTAT00000082694	4/6	210	K/M	MODERATE	missense_variant	deleterious_low_confidence(0.01)
LINHOCK_QUALITY	23	23:28684391	23:28723193	ENSBTAG00000002069	BOLA	ENSBTAT00000031167	3/8	188	W/G	MODERATE	missense_variant	tolerated_low_confidence(0.22)
LINHOCK_QUALITY	23	23:28684391	23:28723193	ENSBTAG00000002069	BOLA	ENSBTAT00000035878	3/7	233	W/G	MODERATE	missense_variant	tolerated_low_confidence(0.19)
LINHOCK_QUALITY	23	23:28684391	23:28723193	ENSBTAG00000002069	BOLA	ENSBTAT00000082694	3/6	191	W/G	MODERATE	missense_variant	tolerated_low_confidence(0.2)
LINHOCK_QUALITY	23	23:28684391	23:28723202-28723203	ENSBTAG00000002069	BOLA	ENSBTAT00000031167	3/8	184-185	-/X	HIGH	frameshift_variant	NA
LINHOCK_QUALITY	23	23:28684391	23:28723202-28723203	ENSBTAG00000002069	BOLA	ENSBTAT00000035878	3/7	229-230	-/X	HIGH	frameshift_variant	NA
LINHOCK_QUALITY	23	23:28684391	23:28723202-28723203	ENSBTAG00000002069	BOLA	ENSBTAT00000082694	3/6	187-188	-/X	HIGH	frameshift_variant	NA
LINHOCK_QUALITY	23	23:28684391	23:28723204-28723205	ENSBTAG00000002069	BOLA	ENSBTAT00000031167	3/8	184	R/X	HIGH	frameshift_variant	NA
LINHOCK_QUALITY	23	23:28684391	23:28723204-28723205	ENSBTAG00000002069	BOLA	ENSBTAT00000035878	3/7	229	R/X	HIGH	frameshift_variant	NA
LINHOCK_QUALITY	23	23:28684391	23:28723204-28723205	ENSBTAG00000002069	BOLA	ENSBTAT00000082694	3/6	187	R/X	HIGH	frameshift_variant	NA
LINHOCK_QUALITY	23	23:28684391	23:28723214	ENSBTAG00000002069	BOLA	ENSBTAT00000031167	3/8	181	L/V	MODERATE	missense_variant	tolerated_low_confidence(0.07)
LINHOCK_QUALITY	23	23:28684391	23:28723214	ENSBTAG00000002069	BOLA	ENSBTAT00000035878	3/7	226	L/V	MODERATE	missense_variant	tolerated_low_confidence(0.07)
LINHOCK_QUALITY	23	23:28684391	23:28723214	ENSBTAG00000002069	BOLA	ENSBTAT00000082694	3/6	184	L/V	MODERATE	missense_variant	tolerated_low_confidence(0.07)
LINHOCK_QUALITY	23	23:28684391	23:28723243	ENSBTAG00000002069	BOLA	ENSBTAT00000031167	3/8	171	A/E	MODERATE	missense_variant	tolerated_low_confidence(0.11)
LINHOCK_QUALITY	23	23:28684391	23:28723243	ENSBTAG00000002069	BOLA	ENSBTAT00000035878	3/7	216	A/E	MODERATE	missense_variant	tolerated_low_confidence(0.08)
LINHOCK_QUALITY	23	23:28684391	23:28723243	ENSBTAG00000002069	BOLA	ENSBTAT00000082694	3/6	174	A/E	MODERATE	missense_variant	tolerated_low_confidence(0.07)
LINHOCK_QUALITY	23	23:28684391	23:28723246	ENSBTAG00000002069	BOLA	ENSBTAT00000031167	3/8	170	A/E	MODERATE	missense_variant	tolerated_low_confidence(0.12)
LINHOCK_QUALITY	23	23:28684391	23:28723246	ENSBTAG00000002069	BOLA	ENSBTAT00000035878	3/7	215	A/E	MODERATE	missense_variant	tolerated_low_confidence(0.11)
LINHOCK_QUALITY	23	23:28684391	23:28723246	ENSBTAG00000002069	BOLA	ENSBTAT00000082694	3/6	173	A/E	MODERATE	missense_variant	tolerated_low_confidence(0.1)
LINHOCK_QUALITY	23	23:28684391	23:28723252	ENSBTAG00000002069	BOLA	ENSBTAT00000031167	3/8	168	W/L	MODERATE	missense_variant	deleterious_low_confidence(0.04)
LINHOCK_QUALITY	23	23:28684391	23:28723252	ENSBTAG00000002069	BOLA	ENSBTAT00000035878	3/7	213	W/L	MODERATE	missense_variant	tolerated_low_confidence(0.06)
LINHOCK_QUALITY	23	23:28684391	23:28723252	ENSBTAG00000002069	BOLA	ENSBTAT00000082694	3/6	171	W/L	MODERATE	missense_variant	tolerated_low_confidence(0.06)
LINHOCK_QUALITY	23	23:28684391	23:28723262	ENSBTAG00000002069	BOLA	ENSBTAT00000031167	3/8	165	K/Q	MODERATE	missense_variant	tolerated_low_confidence(0.56)
LINHOCK_QUALITY	23	23:28684391	23:28723262	ENSBTAG00000002069	BOLA	ENSBTAT00000035878	3/7	210	K/Q	MODERATE	missense_variant	tolerated_low_confidence(0.6)
LINHOCK_QUALITY	23	23:28684391	23:28723262	ENSBTAG00000002069	BOLA	ENSBTAT00000082694	3/6	168	K/Q	MODERATE	missense_variant	tolerated_low_confidence(0.49)
LINHOCK_QUALITY	23	23:28684391	23:28723279	ENSBTAG00000002069	BOLA	ENSBTAT00000031167	3/8	159	T/M	MODERATE	missense_variant	tolerated_low_confidence(0.29)
LINHOCK_QUALITY	23	23:28684391	23:28723279	ENSBTAG00000002069	BOLA	ENSBTAT00000035878	3/7	204	T/M	MODERATE	missense_variant	tolerated_low_confidence(0.3)
LINHOCK_QUALITY	23	23:28684391	23:28723279	ENSBTAG00000002069	BOLA	ENSBTAT00000082694	3/6	162	T/M	MODERATE	missense_variant	tolerated_low_confidence(0.26)
LINHOCK_QUALITY	23	23:28684391	23:28723651	ENSBTAG00000002069	BOLA	ENSBTAT00000031167	2/8	101	T/A	MODERATE	missense_variant	deleterious_low_confidence(0.02)
LINHOCK_QUALITY	23	23:28684391	23:28723651	ENSBTAG00000002069	BOLA	ENSBTAT00000035878	2/7	146	T/A	MODERATE	missense_variant	deleterious_low_confidence(0.02)
LINHOCK_QUALITY	23	23:28684391	23:28723651	ENSBTAG00000002069	BOLA	ENSBTAT00000082694	2/6	104	T/A	MODERATE	missense_variant	deleterious_low_confidence(0.02)
LINHOCK_QUALITY	23	23:28684391	23:28723704	ENSBTAG00000002069	BOLA	ENSBTAT00000031167	2/8	83	R/Q	MODERATE	missense_variant	tolerated_low_confidence(0.37)
LINHOCK_QUALITY	23	23:28684391	23:28723704	ENSBTAG00000002069	BOLA	ENSBTAT00000035878	2/7	128	R/Q	MODERATE	missense_variant	tolerated_low_confidence(0.37)
LINHOCK_QUALITY	23	23:28684391	23:28723704	ENSBTAG00000002069	BOLA	ENSBTAT00000082694	2/6	86	R/Q	MODERATE	missense_variant	tolerated_low_confidence(0.44)
LINHOCK_QUALITY	23	23:28684391	23:28723729	ENSBTAG00000002069	BOLA	ENSBTAT00000031167	2/8	75	Q/K	MODERATE	missense_variant	tolerated_low_confidence(0.06)
LINHOCK_QUALITY	23	23:28684391	23:28723729	ENSBTAG00000002069	BOLA	ENSBTAT00000035878	2/7	120	Q/K	MODERATE	missense_variant	tolerated_low_confidence(0.07)
LINHOCK_QUALITY	23	23:28684391	23:28723729	ENSBTAG00000002069	BOLA	ENSBTAT00000082694	2/6	78	Q/K	MODERATE	missense_variant	tolerated_low_confidence(0.08)
LINHOCK_QUALITY	23	23:28684391	23:28723763	ENSBTAG00000002069	BOLA	ENSBTAT00000031167	2/8	63	D/E	MODERATE	missense_variant	deleterious_low_confidence(0)
LINHOCK_QUALITY	23	23:28684391	23:28723763	ENSBTAG00000002069	BOLA	ENSBTAT00000035878	2/7	108	D/E	MODERATE	missense_variant	deleterious_low_confidence(0.02)
LINHOCK_QUALITY	23	23:28684391	23:28723763	ENSBTAG00000002069	BOLA	ENSBTAT00000082694	2/6	66	D/E	MODERATE	missense_variant	deleterious_low_confidence(0)
LINHOCK_QUALITY	23	23:28684391	23:28723788	ENSBTAG00000002069	BOLA	ENSBTAT00000031167	2/8	55	V/A	MODERATE	missense_variant	tolerated_low_confidence(0.07)
LINHOCK_QUALITY	23	23:28684391	23:28723788	ENSBTAG00000002069	BOLA	ENSBTAT00000035878	2/7	100	V/A	MODERATE	missense_variant	tolerated_low_confidence(0.07)
LINHOCK_QUALITY	23	23:28684391	23:28723788	ENSBTAG00000002069	BOLA	ENSBTAT00000082694	2/6	58	V/A	MODERATE	missense_variant	tolerated_low_confidence(0.08)
LINHOCK_QUALITY	23	23:28684391	23:28723789	ENSBTAG00000002069	BOLA	ENSBTAT00000031167	2/8	55	V/M	MODERATE	missense_variant	deleterious_low_confidence(0.01)
LINHOCK_QUALITY	23	23:28684391	23:28723789	ENSBTAG00000002069	BOLA	ENSBTAT00000035878	2/7	100	V/M	MODERATE	missense_variant	deleterious_low_confidence(0.01)
LINHOCK_QUALITY	23	23:28684391	23:28723789	ENSBTAG00000002069	BOLA	ENSBTAT00000082694	2/6	58	V/M	MODERATE	missense_variant	deleterious_low_confidence(0.01)
LINHOCK_QUALITY	23	23:28684391	23:28723801	ENSBTAG00000002069	BOLA	ENSBTAT00000031167	2/8	51	D/N	MODERATE	missense_variant	deleterious_low_confidence(0.01)
LINHOCK_QUALITY	23	23:28684391	23:28723801	ENSBTAG00000002069	BOLA	ENSBTAT00000035878	2/7	96	D/N	MODERATE	missense_variant	deleterious_low_confidence(0.01)
LINHOCK_QUALITY	23	23:28684391	23:28723801	ENSBTAG00000002069	BOLA	ENSBTAT00000082694	2/6	54	D/N	MODERATE	missense_variant	deleterious_low_confidence(0.01)
LINHOCK_QUALITY	23	23:28684391	23:28723820	ENSBTAG00000002069	BOLA	ENSBTAT00000031167	2/8	44	I/M	MODERATE	missense_variant	deleterious_low_confidence(0.01)
LINHOCK_QUALITY	23	23:28684391	23:28723820	ENSBTAG00000002069	BOLA	ENSBTAT00000035878	2/7	89	I/M	MODERATE	missense_variant	deleterious_low_confidence(0.01)
LINHOCK_QUALITY	23	23:28684391	23:28723820	ENSBTAG00000002069	BOLA	ENSBTAT00000082694	2/6	47	I/M	MODERATE	missense_variant	deleterious_low_confidence(0.01)
LINHOCK_QUALITY	23	23:28684391	23:28723822	ENSBTAG00000002069	BOLA	ENSBTAT00000031167	2/8	44	I/L	MODERATE	missense_variant	tolerated_low_confidence(0.11)
LINHOCK_QUALITY	23	23:28684391	23:28723822	ENSBTAG00000002069	BOLA	ENSBTAT00000035878	2/7	89	I/L	MODERATE	missense_variant	tolerated_low_confidence(0.1)
LINHOCK_QUALITY	23	23:28684391	23:28723822	ENSBTAG00000002069	BOLA	ENSBTAT00000082694	2/6	47	I/L	MODERATE	missense_variant	tolerated_low_confidence(0.1)
LINHOCK_QUALITY	23	23:28684391	23:28723824	ENSBTAG00000002069	BOLA	ENSBTAT00000031167	2/8	43	F/Y	MODERATE	missense_variant	tolerated_low_confidence(0.19)
LINHOCK_QUALITY	23	23:28684391	23:28723824	ENSBTAG00000002069	BOLA	ENSBTAT00000035878	2/7	88	F/Y	MODERATE	missense_variant	tolerated_low_confidence(0.17)
LINHOCK_QUALITY	23	23:28684391	23:28723824	ENSBTAG00000002069	BOLA	ENSBTAT00000082694	2/6	46	F/Y	MODERATE	missense_variant	tolerated_low_confidence(0.14)
LINHOCK_QUALITY	23	23:28684391	23:28723828	ENSBTAG00000002069	BOLA	ENSBTAT00000031167	2/8	42	R/S	MODERATE	missense_variant	deleterious_low_confidence(0)
LINHOCK_QUALITY	23	23:28684391	23:28723828	ENSBTAG00000002069	BOLA	ENSBTAT00000035878	2/7	87	R/S	MODERATE	missense_variant	deleterious_low_confidence(0.01)
LINHOCK_QUALITY	23	23:28684391	23:28723828	ENSBTAG00000002069	BOLA	ENSBTAT00000082694	2/6	45	R/S	MODERATE	missense_variant	deleterious_low_confidence(0)
LINHOCK_QUALITY	23	23:28684391	23:28724207	ENSBTAG00000002069	BOLA	ENSBTAT00000031167	1/8	20	L/V	MODERATE	missense_variant	deleterious_low_confidence(0.04)
LINHOCK_QUALITY	23	23:28684391	23:28724207	ENSBTAG00000002069	BOLA	ENSBTAT00000035878	1/7	65	L/V	MODERATE	missense_variant	tolerated_low_confidence(0.06)
LINHOCK_QUALITY	23	23:28684391	23:28724207	ENSBTAG00000002069	BOLA	ENSBTAT00000082694	1/6	23	L/V	MODERATE	missense_variant	tolerated_low_confidence(0.05)
LINHOCK_QUALITY	23	23:28684391	23:28741508	ENSBTAG00000051089	NA	ENSBTAT00000081373	NA	-	-	HIGH	splice_acceptor_variant	NA
LINHOCK_QUALITY	23	23:28684391	23:28741558-28741559	ENSBTAG00000051089	NA	ENSBTAT00000081373	NA	-	-	HIGH	splice_donor_variant	NA
LINHOCK_QUALITY	23	23:28684391	23:28741613	ENSBTAG00000051089	NA	ENSBTAT00000081373	NA	-	-	HIGH	splice_acceptor_variant	NA
LINHOCK_QUALITY	23	23:28684391	23:28741645	ENSBTAG00000051089	NA	ENSBTAT00000081373	NA	-	-	HIGH	splice_donor_variant	NA
LINHOCK_QUALITY	23	23:28684391	23:28778094	ENSBTAG00000035744	NA	ENSBTAT00000050226	1/7	92	V/A	MODERATE	missense_variant	tolerated(0.76)
LINHOCK_QUALITY	23	23:28684391	23:28778115	ENSBTAG00000035744	NA	ENSBTAT00000050226	1/7	99	V/A	MODERATE	missense_variant	tolerated(1)
LINHOCK_QUALITY	23	23:28684391	23:28779934	ENSBTAG00000035744	NA	ENSBTAT00000050226	3/7	229	V/I	MODERATE	missense_variant	tolerated(0.06)
LINHOCK_QUALITY	23	23:28684391	23:28784784	ENSBTAG00000035744	NA	ENSBTAT00000050226	5/7	284	G/R	MODERATE	missense_variant	tolerated(0.39)
LINHOCK_QUALITY	23	23:28684391	23:28785717	ENSBTAG00000035744	NA	ENSBTAT00000050226	7/7	339	G/S	MODERATE	missense_variant	tolerated(0.62)
LINHOCK_QUALITY	23	23:28684391	23:28785854	ENSBTAG00000035744	NA	ENSBTAT00000050226	7/7	384	D/E	MODERATE	missense_variant	tolerated(1)
LINHOCK_QUALITY	23	23:28684391	23:28803393	ENSBTAG00000007532	TRIM15	ENSBTAT00000012653	7/7	403	P/Q	MODERATE	missense_variant	tolerated(0.39)
LINHOCK_QUALITY	23	23:28684391	23:28803393	ENSBTAG00000007532	TRIM15	ENSBTAT00000081701	5/5	328	P/Q	MODERATE	missense_variant	tolerated(0.38)
LINHOCK_QUALITY	23	23:28684391	23:28803469	ENSBTAG00000007532	TRIM15	ENSBTAT00000012653	7/7	378	A/T	MODERATE	missense_variant	tolerated(0.28)
LINHOCK_QUALITY	23	23:28684391	23:28803469	ENSBTAG00000007532	TRIM15	ENSBTAT00000081701	5/5	303	A/T	MODERATE	missense_variant	tolerated(0.31)
LINHOCK_QUALITY	23	23:28684391	23:28803700	ENSBTAG00000007532	TRIM15	ENSBTAT00000012653	7/7	301	R/W	MODERATE	missense_variant	tolerated(0.1)
LINHOCK_QUALITY	23	23:28684391	23:28803700	ENSBTAG00000007532	TRIM15	ENSBTAT00000081701	5/5	226	R/W	MODERATE	missense_variant	tolerated(0.09)
LINHOCK_QUALITY	23	23:28684391	23:28803742	ENSBTAG00000007532	TRIM15	ENSBTAT00000081701	5/5	212	L/V	MODERATE	missense_variant	tolerated(0.12)
LINHOCK_QUALITY	23	23:28684391	23:28805312	ENSBTAG00000007532	TRIM15	ENSBTAT00000081701	4/5	160	Q/H	MODERATE	missense_variant	tolerated(0.22)
LINHOCK_QUALITY	23	23:28684391	23:28807399	ENSBTAG00000007532	TRIM15	ENSBTAT00000012653	3/7	192	R/Q	MODERATE	missense_variant	tolerated(0.91)
LINHOCK_QUALITY	23	23:28684391	23:28807399	ENSBTAG00000007532	TRIM15	ENSBTAT00000081701	3/5	114	R/Q	MODERATE	missense_variant	tolerated(0.73)
LINHOCK_QUALITY	23	23:28684391	23:28807432	ENSBTAG00000007532	TRIM15	ENSBTAT00000012653	3/7	181	R/H	MODERATE	missense_variant	tolerated(0.38)
LINHOCK_QUALITY	23	23:28684391	23:28807432	ENSBTAG00000007532	TRIM15	ENSBTAT00000081701	3/5	103	R/H	MODERATE	missense_variant	tolerated(0.5)
LINHOCK_QUALITY	23	23:28684391	23:28811228	ENSBTAG00000007532	TRIM15	ENSBTAT00000012653	2/7	135	T/M	MODERATE	missense_variant	tolerated(0.15)
LINHOCK_QUALITY	23	23:28684391	23:28811228	ENSBTAG00000007532	TRIM15	ENSBTAT00000081701	2/5	57	T/M	MODERATE	missense_variant	tolerated(0.18)
LINHOCK_QUALITY	23	23:28684391	23:28813352	ENSBTAG00000007532	TRIM15	ENSBTAT00000012653	1/7	59	E/K	MODERATE	missense_variant	tolerated(0.91)
LINHOCK_QUALITY	23	23:28684391	23:28813520	ENSBTAG00000007532	TRIM15	ENSBTAT00000012653	1/7	3	S/A	MODERATE	missense_variant	tolerated(0.12)
LINHOCK_QUALITY	23	23:28684391	23:28817069	ENSBTAG00000007530	TRIM10	ENSBTAT00000009909	1/7	49	P/Q	MODERATE	missense_variant	tolerated(0.69)
LINHOCK_QUALITY	23	23:28684391	23:28817069	ENSBTAG00000007530	TRIM10	ENSBTAT00000070730	1/5	49	P/Q	MODERATE	missense_variant	tolerated(0.7)
LINHOCK_QUALITY	23	23:28684391	23:28817222	ENSBTAG00000007530	TRIM10	ENSBTAT00000009909	1/7	100	P/Q	MODERATE	missense_variant	tolerated(0.48)
LINHOCK_QUALITY	23	23:28684391	23:28817222	ENSBTAG00000007530	TRIM10	ENSBTAT00000070730	1/5	100	P/Q	MODERATE	missense_variant	tolerated(0.44)
LINHOCK_QUALITY	23	23:28684391	23:28817222	ENSBTAG00000007530	TRIM10	ENSBTAT00000072283	1/6	2	P/Q	MODERATE	missense_variant	tolerated(0.51)
LINHOCK_QUALITY	23	23:28684391	23:28821152	ENSBTAG00000007530	TRIM10	ENSBTAT00000009909	5/7	286	Q/R	MODERATE	missense_variant	tolerated(0.15)
LINHOCK_QUALITY	23	23:28684391	23:28821152	ENSBTAG00000007530	TRIM10	ENSBTAT00000070730	4/5	282	Q/R	MODERATE	missense_variant	tolerated(0.1)
LINHOCK_QUALITY	23	23:28684391	23:28821152	ENSBTAG00000007530	TRIM10	ENSBTAT00000072283	5/6	187	Q/R	MODERATE	missense_variant	tolerated(0.07)
LINHOCK_QUALITY	23	23:28684391	23:28824116	ENSBTAG00000007530	TRIM10	ENSBTAT00000072283	6/6	202	M/I	MODERATE	missense_variant	deleterious(0.03)
LINHOCK_QUALITY	23	23:28684391	23:28824640	ENSBTAG00000007530	TRIM10	ENSBTAT00000009909	7/7	476	K/R	MODERATE	missense_variant	tolerated(0.85)
LINHOCK_QUALITY	23	23:28684391	23:28824640	ENSBTAG00000007530	TRIM10	ENSBTAT00000070730	5/5	467	K/R	MODERATE	missense_variant	tolerated(0.91)
LINHOCK_QUALITY	23	23:28684391	23:28824640	ENSBTAG00000007530	TRIM10	ENSBTAT00000072283	6/6	377	K/R	MODERATE	missense_variant	tolerated(0.8)
LINHOCK_QUALITY	23	23:28684391	23:28829010	ENSBTAG00000037381	TRIM40	ENSBTAT00000009916	4/4	228	G/E	MODERATE	missense_variant	tolerated_low_confidence(0.36)
LINHOCK_QUALITY	23	23:28684391	23:28829011	ENSBTAG00000037381	TRIM40	ENSBTAT00000009916	4/4	228	G/R	MODERATE	missense_variant	tolerated_low_confidence(0.8)
LINHOCK_QUALITY	23	23:28684391	23:28829016	ENSBTAG00000037381	TRIM40	ENSBTAT00000009916	4/4	226	L/P	MODERATE	missense_variant	tolerated_low_confidence(0.09)
LINHOCK_QUALITY	23	23:28684391	23:28829017	ENSBTAG00000037381	TRIM40	ENSBTAT00000009916	4/4	226	L/M	MODERATE	missense_variant	tolerated_low_confidence(0.19)
LINHOCK_QUALITY	23	23:28684391	23:28829805	ENSBTAG00000037381	TRIM40	ENSBTAT00000009916	NA	-	-	HIGH	splice_donor_variant	NA
LINHOCK_QUALITY	23	23:28684391	23:28829821	ENSBTAG00000037381	TRIM40	ENSBTAT00000009916	3/4	214	R/H	MODERATE	missense_variant	tolerated_low_confidence(0.15)
LINHOCK_QUALITY	23	23:28684391	23:28829866	ENSBTAG00000037381	TRIM40	ENSBTAT00000009916	3/4	199	P/L	MODERATE	missense_variant	tolerated(1)
LINHOCK_QUALITY	23	23:28684391	23:28829911	ENSBTAG00000037381	TRIM40	ENSBTAT00000009916	3/4	184	G/D	MODERATE	missense_variant	tolerated(1)
LINHOCK_QUALITY	23	23:28684391	23:28829917	ENSBTAG00000037381	TRIM40	ENSBTAT00000009916	3/4	182	S/I	MODERATE	missense_variant	tolerated(1)
LINHOCK_QUALITY	23	23:28684391	23:28829918	ENSBTAG00000037381	TRIM40	ENSBTAT00000009916	3/4	182	S/G	MODERATE	missense_variant	tolerated(0.1)
LINHOCK_QUALITY	23	23:28684391	23:28829927	ENSBTAG00000037381	TRIM40	ENSBTAT00000009916	3/4	179	L/M	MODERATE	missense_variant	tolerated(0.19)
LINHOCK_QUALITY	23	23:28684391	23:28829947	ENSBTAG00000037381	TRIM40	ENSBTAT00000009916	3/4	172	R/Q	MODERATE	missense_variant	tolerated(0.3)
LINHOCK_QUALITY	23	23:28684391	23:28829948	ENSBTAG00000037381	TRIM40	ENSBTAT00000009916	3/4	172	R/W	MODERATE	missense_variant	deleterious(0.01)
LINHOCK_QUALITY	23	23:28684391	23:28829962	ENSBTAG00000037381	TRIM40	ENSBTAT00000009916	3/4	167	Q/R	MODERATE	missense_variant	tolerated(0.12)
LINHOCK_QUALITY	23	23:28684391	23:28829986	ENSBTAG00000037381	TRIM40	ENSBTAT00000009916	3/4	159	R/K	MODERATE	missense_variant	tolerated(0.9)
LINHOCK_QUALITY	23	23:28684391	23:28829994	ENSBTAG00000037381	TRIM40	ENSBTAT00000009916	3/4	156	Q/H	MODERATE	missense_variant	deleterious(0)
LINHOCK_QUALITY	23	23:28684391	23:28830708	ENSBTAG00000037381	TRIM40	ENSBTAT00000009916	2/4	134	I/R	MODERATE	missense_variant	tolerated(0.27)
LINHOCK_QUALITY	23	23:28684391	23:28830709-28830710	ENSBTAG00000037381	TRIM40	ENSBTAT00000009916	2/4	133-134	-/E	MODERATE	inframe_insertion	NA
LINHOCK_QUALITY	23	23:28684391	23:28830720	ENSBTAG00000037381	TRIM40	ENSBTAT00000009916	2/4	130	I/T	MODERATE	missense_variant	tolerated(0.33)
LINHOCK_QUALITY	23	23:28684391	23:28830726-28830727	ENSBTAG00000037381	TRIM40	ENSBTAT00000009916	2/4	128	L/RL	MODERATE	inframe_insertion	NA
LINHOCK_QUALITY	23	23:28684391	23:28830730-28830731	ENSBTAG00000037381	TRIM40	ENSBTAT00000009916	2/4	126-127	-/KDICEL	MODERATE	inframe_insertion	NA
LINHOCK_QUALITY	23	23:28684391	23:28830735	ENSBTAG00000037381	TRIM40	ENSBTAT00000009916	2/4	125	R/L	MODERATE	missense_variant	tolerated(1)
LINHOCK_QUALITY	23	23:28684391	23:28830763	ENSBTAG00000037381	TRIM40	ENSBTAT00000009916	2/4	116	K/E	MODERATE	missense_variant	tolerated(1)
LINBCS	24	24:20358408	24:20369905	ENSBTAG00000021581	FHOD3	ENSBTAT00000061003	21/25	1231	I/V	MODERATE	missense_variant	tolerated_low_confidence(0.07)
LINBCS	24	24:20358408	24:20369905	ENSBTAG00000021581	FHOD3	ENSBTAT00000078265	21/25	1203	I/V	MODERATE	missense_variant	tolerated_low_confidence(0.07)
LINBCS	24	24:20358408	24:20369905	ENSBTAG00000021581	FHOD3	ENSBTAT00000080375	23/28	1366	I/V	MODERATE	missense_variant	deleterious_low_confidence(0)
LINBCS	24	24:20358408	24:20369905	ENSBTAG00000021581	FHOD3	ENSBTAT00000082982	21/25	1239	I/V	MODERATE	missense_variant	tolerated_low_confidence(0.07)
LINBCS	24	24:20358408	24:20369905	ENSBTAG00000021581	FHOD3	ENSBTAT00000085884	22/27	1212	I/V	MODERATE	missense_variant	deleterious_low_confidence(0.03)
LINBCS	24	24:20358408	24:20369905	ENSBTAG00000021581	FHOD3	ENSBTAT00000087008	22/27	1256	I/V	MODERATE	missense_variant	tolerated_low_confidence(0.07)
LINBCS	24	24:20358408	24:20406761	ENSBTAG00000021581	FHOD3	ENSBTAT00000061003	16/25	886	A/T	MODERATE	missense_variant	tolerated_low_confidence(0.67)
LINBCS	24	24:20358408	24:20406761	ENSBTAG00000021581	FHOD3	ENSBTAT00000078265	17/25	911	A/T	MODERATE	missense_variant	tolerated_low_confidence(0.8)
LINBCS	24	24:20358408	24:20406761	ENSBTAG00000021581	FHOD3	ENSBTAT00000080375	18/28	1021	A/T	MODERATE	missense_variant	tolerated_low_confidence(0.91)
LINBCS	24	24:20358408	24:20406761	ENSBTAG00000021581	FHOD3	ENSBTAT00000082982	16/25	894	A/T	MODERATE	missense_variant	tolerated_low_confidence(0.87)
LINBCS	24	24:20358408	24:20406761	ENSBTAG00000021581	FHOD3	ENSBTAT00000085884	17/27	867	A/T	MODERATE	missense_variant	tolerated_low_confidence(0.81)
LINBCS	24	24:20358408	24:20406761	ENSBTAG00000021581	FHOD3	ENSBTAT00000087008	17/27	911	A/T	MODERATE	missense_variant	tolerated_low_confidence(0.83)
LINBCS	24	24:20358408	24:20407301	ENSBTAG00000021581	FHOD3	ENSBTAT00000061003	16/25	706	A/T	MODERATE	missense_variant	tolerated_low_confidence(1)
LINBCS	24	24:20358408	24:20407301	ENSBTAG00000021581	FHOD3	ENSBTAT00000078265	17/25	731	A/T	MODERATE	missense_variant	tolerated_low_confidence(1)
LINBCS	24	24:20358408	24:20407301	ENSBTAG00000021581	FHOD3	ENSBTAT00000080375	18/28	841	A/T	MODERATE	missense_variant	tolerated_low_confidence(1)
LINBCS	24	24:20358408	24:20407301	ENSBTAG00000021581	FHOD3	ENSBTAT00000082982	16/25	714	A/T	MODERATE	missense_variant	tolerated_low_confidence(1)
LINBCS	24	24:20358408	24:20407301	ENSBTAG00000021581	FHOD3	ENSBTAT00000085884	17/27	687	A/T	MODERATE	missense_variant	tolerated_low_confidence(1)
LINBCS	24	24:20358408	24:20407301	ENSBTAG00000021581	FHOD3	ENSBTAT00000087008	17/27	731	A/T	MODERATE	missense_variant	tolerated_low_confidence(1)
LINBCS	24	24:20358408	24:20407382	ENSBTAG00000021581	FHOD3	ENSBTAT00000061003	16/25	679	G/S	MODERATE	missense_variant	tolerated_low_confidence(0.13)
LINBCS	24	24:20358408	24:20407382	ENSBTAG00000021581	FHOD3	ENSBTAT00000078265	17/25	704	G/S	MODERATE	missense_variant	tolerated_low_confidence(0.12)
LINBCS	24	24:20358408	24:20407382	ENSBTAG00000021581	FHOD3	ENSBTAT00000080375	18/28	814	G/S	MODERATE	missense_variant	tolerated_low_confidence(0.11)
LINBCS	24	24:20358408	24:20407382	ENSBTAG00000021581	FHOD3	ENSBTAT00000082982	16/25	687	G/S	MODERATE	missense_variant	tolerated_low_confidence(0.13)
LINBCS	24	24:20358408	24:20407382	ENSBTAG00000021581	FHOD3	ENSBTAT00000085884	17/27	660	G/S	MODERATE	missense_variant	tolerated_low_confidence(0.15)
LINBCS	24	24:20358408	24:20407382	ENSBTAG00000021581	FHOD3	ENSBTAT00000087008	17/27	704	G/S	MODERATE	missense_variant	tolerated_low_confidence(0.14)
LINBCS	24	24:20358408	24:20432675	ENSBTAG00000021581	FHOD3	ENSBTAT00000061003	14/25	535	P/A	MODERATE	missense_variant	deleterious_low_confidence(0.01)
LINBCS	24	24:20358408	24:20432675	ENSBTAG00000021581	FHOD3	ENSBTAT00000078265	15/25	560	P/A	MODERATE	missense_variant	deleterious_low_confidence(0.01)
LINBCS	24	24:20358408	24:20432675	ENSBTAG00000021581	FHOD3	ENSBTAT00000080375	16/28	670	P/A	MODERATE	missense_variant	deleterious_low_confidence(0.01)
LINBCS	24	24:20358408	24:20432675	ENSBTAG00000021581	FHOD3	ENSBTAT00000082982	14/25	543	P/A	MODERATE	missense_variant	deleterious_low_confidence(0.01)
LINBCS	24	24:20358408	24:20432675	ENSBTAG00000021581	FHOD3	ENSBTAT00000085884	15/27	516	P/A	MODERATE	missense_variant	deleterious_low_confidence(0.02)
LINBCS	24	24:20358408	24:20432675	ENSBTAG00000021581	FHOD3	ENSBTAT00000087008	15/27	560	P/A	MODERATE	missense_variant	deleterious_low_confidence(0.02)
LINBCS	24	24:20358408	24:20472033	ENSBTAG00000021581	FHOD3	ENSBTAT00000061003	11/25	428	V/L	MODERATE	missense_variant	tolerated_low_confidence(1)
LINBCS	24	24:20358408	24:20472033	ENSBTAG00000021581	FHOD3	ENSBTAT00000078265	12/25	453	V/L	MODERATE	missense_variant	tolerated_low_confidence(1)
LINBCS	24	24:20358408	24:20472033	ENSBTAG00000021581	FHOD3	ENSBTAT00000080375	13/28	563	V/L	MODERATE	missense_variant	tolerated_low_confidence(1)
LINBCS	24	24:20358408	24:20472033	ENSBTAG00000021581	FHOD3	ENSBTAT00000082982	12/25	453	V/L	MODERATE	missense_variant	tolerated_low_confidence(1)
LINBCS	24	24:20358408	24:20472033	ENSBTAG00000021581	FHOD3	ENSBTAT00000085884	12/27	409	V/L	MODERATE	missense_variant	tolerated_low_confidence(1)
LINBCS	24	24:20358408	24:20472033	ENSBTAG00000021581	FHOD3	ENSBTAT00000087008	12/27	453	V/L	MODERATE	missense_variant	tolerated_low_confidence(1)
LINBCS	24	24:20358408	24:20477815	ENSBTAG00000021581	FHOD3	ENSBTAT00000080375	11/28	438	S/P	MODERATE	missense_variant	tolerated_low_confidence(0.26)
COMLEGS&FEET	26	26:5538549	26:5409003	ENSBTAG00000045905	PCDH15	ENSBTAT00000064432	25/34	1080	V/L	MODERATE	missense_variant	deleterious_low_confidence(0)
COMLEGS&FEET	26	26:5538549	26:5409003	ENSBTAG00000045905	PCDH15	ENSBTAT00000066450	23/32	1053	V/L	MODERATE	missense_variant	deleterious_low_confidence(0)
COMLEGS&FEET	26	26:5538549	26:5409003	ENSBTAG00000045905	PCDH15	ENSBTAT00000068052	22/31	1008	V/L	MODERATE	missense_variant	deleterious_low_confidence(0)
COMLEGS&FEET	26	26:5538549	26:5409003	ENSBTAG00000045905	PCDH15	ENSBTAT00000072521	23/32	1084	V/L	MODERATE	missense_variant	deleterious_low_confidence(0)
COMLEGS&FEET	26	26:5538549	26:5409003	ENSBTAG00000045905	PCDH15	ENSBTAT00000073506	24/33	1050	V/L	MODERATE	missense_variant	deleterious_low_confidence(0)
COMLEGS&FEET	26	26:5538549	26:5409003	ENSBTAG00000045905	PCDH15	ENSBTAT00000076199	23/31	1068	V/L	MODERATE	missense_variant	deleterious_low_confidence(0)
COMLEGS&FEET	26	26:5538549	26:5409003	ENSBTAG00000045905	PCDH15	ENSBTAT00000077639	23/33	1068	V/L	MODERATE	missense_variant	deleterious_low_confidence(0)
COMLEGS&FEET	26	26:5538549	26:5409003	ENSBTAG00000045905	PCDH15	ENSBTAT00000080676	23/34	1068	V/L	MODERATE	missense_variant	deleterious_low_confidence(0)
COMLEGS&FEET	26	26:5538549	26:5409003	ENSBTAG00000045905	PCDH15	ENSBTAT00000082863	23/32	1045	V/L	MODERATE	missense_variant	deleterious_low_confidence(0)
COMLEGS&FEET	26	26:5538549	26:5409003	ENSBTAG00000045905	PCDH15	ENSBTAT00000083435	21/29	992	V/L	MODERATE	missense_variant	deleterious_low_confidence(0)
COMLEGS&FEET	26	26:5538549	26:5409018	ENSBTAG00000045905	PCDH15	ENSBTAT00000064432	25/34	1085	A/S	MODERATE	missense_variant	tolerated_low_confidence(1)
COMLEGS&FEET	26	26:5538549	26:5409018	ENSBTAG00000045905	PCDH15	ENSBTAT00000066450	23/32	1058	A/S	MODERATE	missense_variant	tolerated_low_confidence(1)
COMLEGS&FEET	26	26:5538549	26:5409018	ENSBTAG00000045905	PCDH15	ENSBTAT00000068052	22/31	1013	A/S	MODERATE	missense_variant	tolerated_low_confidence(1)
COMLEGS&FEET	26	26:5538549	26:5409018	ENSBTAG00000045905	PCDH15	ENSBTAT00000072521	23/32	1089	A/S	MODERATE	missense_variant	tolerated_low_confidence(1)
COMLEGS&FEET	26	26:5538549	26:5409018	ENSBTAG00000045905	PCDH15	ENSBTAT00000073506	24/33	1055	A/S	MODERATE	missense_variant	tolerated_low_confidence(1)
COMLEGS&FEET	26	26:5538549	26:5409018	ENSBTAG00000045905	PCDH15	ENSBTAT00000076199	23/31	1073	A/S	MODERATE	missense_variant	tolerated_low_confidence(1)
COMLEGS&FEET	26	26:5538549	26:5409018	ENSBTAG00000045905	PCDH15	ENSBTAT00000077639	23/33	1073	A/S	MODERATE	missense_variant	tolerated_low_confidence(1)
COMLEGS&FEET	26	26:5538549	26:5409018	ENSBTAG00000045905	PCDH15	ENSBTAT00000080676	23/34	1073	A/S	MODERATE	missense_variant	tolerated_low_confidence(1)
COMLEGS&FEET	26	26:5538549	26:5409018	ENSBTAG00000045905	PCDH15	ENSBTAT00000082863	23/32	1050	A/S	MODERATE	missense_variant	tolerated_low_confidence(1)
COMLEGS&FEET	26	26:5538549	26:5409018	ENSBTAG00000045905	PCDH15	ENSBTAT00000083435	21/29	997	A/S	MODERATE	missense_variant	tolerated_low_confidence(1)
COMLEGS&FEET	26	26:5538549	26:5545422	ENSBTAG00000045905	PCDH15	ENSBTAT00000068052	NA	-	-	HIGH	splice_acceptor_variant	NA
COMLEGS&FEET	26	26:5538549	26:5545422	ENSBTAG00000045905	PCDH15	ENSBTAT00000073506	NA	-	-	HIGH	splice_acceptor_variant	NA
COMLEGS&FEET	26	26:5538549	26:5545422	ENSBTAG00000045905	PCDH15	ENSBTAT00000076199	30/31	1426	S/N	MODERATE	missense_variant	tolerated_low_confidence(1)
COMLEGS&FEET	26	26:5538549	26:5545422	ENSBTAG00000045905	PCDH15	ENSBTAT00000082863	NA	-	-	HIGH	splice_acceptor_variant	NA
COMLEGS&FEET	26	26:5538549	26:5545422	ENSBTAG00000045905	PCDH15	ENSBTAT00000083435	NA	-	-	HIGH	splice_acceptor_variant	NA
COMLEGS&FEET	26	26:5538549	26:5545785	ENSBTAG00000045905	PCDH15	ENSBTAT00000068052	30/31	1513	P/H	MODERATE	missense_variant	deleterious_low_confidence(0)
COMLEGS&FEET	26	26:5538549	26:5545785	ENSBTAG00000045905	PCDH15	ENSBTAT00000073506	32/33	1555	P/H	MODERATE	missense_variant	deleterious_low_confidence(0)
COMLEGS&FEET	26	26:5538549	26:5545785	ENSBTAG00000045905	PCDH15	ENSBTAT00000076199	30/31	1547	P/H	MODERATE	missense_variant	deleterious_low_confidence(0)
COMLEGS&FEET	26	26:5538549	26:5545785	ENSBTAG00000045905	PCDH15	ENSBTAT00000082863	31/32	1550	P/H	MODERATE	missense_variant	deleterious_low_confidence(0)
COMLEGS&FEET	26	26:5538549	26:5545785	ENSBTAG00000045905	PCDH15	ENSBTAT00000083435	29/29	1497	P/H	MODERATE	missense_variant	tolerated_low_confidence(0.13)
COMLEGS&FEET	26	26:5538549	26:5545908	ENSBTAG00000045905	PCDH15	ENSBTAT00000068052	30/31	1554	R/H	MODERATE	missense_variant	deleterious_low_confidence(0.05)
COMLEGS&FEET	26	26:5538549	26:5545908	ENSBTAG00000045905	PCDH15	ENSBTAT00000073506	32/33	1596	R/H	MODERATE	missense_variant	deleterious_low_confidence(0.05)
COMLEGS&FEET	26	26:5538549	26:5545908	ENSBTAG00000045905	PCDH15	ENSBTAT00000076199	30/31	1588	R/H	MODERATE	missense_variant	deleterious_low_confidence(0.04)
COMLEGS&FEET	26	26:5538549	26:5545908	ENSBTAG00000045905	PCDH15	ENSBTAT00000082863	31/32	1591	R/H	MODERATE	missense_variant	deleterious_low_confidence(0.05)
COMLEGS&FEET	26	26:5538549	26:5545908	ENSBTAG00000045905	PCDH15	ENSBTAT00000083435	29/29	1538	R/H	MODERATE	missense_variant	tolerated_low_confidence(0.05)
COMLEGS&FEET	26	26:5538549	26:5546598	ENSBTAG00000045905	PCDH15	ENSBTAT00000068052	31/31	1773	M/T	MODERATE	missense_variant	tolerated_low_confidence(0.7)
COMLEGS&FEET	26	26:5538549	26:5546598	ENSBTAG00000045905	PCDH15	ENSBTAT00000073506	33/33	1815	M/T	MODERATE	missense_variant	tolerated_low_confidence(0.67)
COMLEGS&FEET	26	26:5538549	26:5546598	ENSBTAG00000045905	PCDH15	ENSBTAT00000076199	31/31	1808	M/T	MODERATE	missense_variant	tolerated_low_confidence(0.66)
COMLEGS&FEET	26	26:5538549	26:5546598	ENSBTAG00000045905	PCDH15	ENSBTAT00000082863	32/32	1810	M/T	MODERATE	missense_variant	tolerated_low_confidence(0.68)
COMLEGS&FEET	26	26:5538549	26:5546598	ENSBTAG00000045905	PCDH15	ENSBTAT00000083435	29/29	1768	M/T	MODERATE	missense_variant	tolerated_low_confidence(0.83)
COMLEGS&FEET	26	26:5538549	26:5564336	ENSBTAG00000045905	PCDH15	ENSBTAT00000066450	30/32	1380	V/I	MODERATE	missense_variant	deleterious_low_confidence(0)
COMLEGS&FEET	26	26:5538549	26:5564336	ENSBTAG00000045905	PCDH15	ENSBTAT00000072521	30/32	1413	V/I	MODERATE	missense_variant	deleterious_low_confidence(0)
COMLEGS&FEET	26	26:5538549	26:5565446	ENSBTAG00000045905	PCDH15	ENSBTAT00000077639	32/33	1516	T/S	MODERATE	missense_variant	deleterious_low_confidence(0)
COMLEGS&FEET	26	26:5538549	26:5565452	ENSBTAG00000045905	PCDH15	ENSBTAT00000077639	32/33	1518	I/V	MODERATE	missense_variant	deleterious_low_confidence(0)
COMLEGS&FEET	26	26:5538549	26:5567253	ENSBTAG00000045905	PCDH15	ENSBTAT00000064432	34/34	1584	L/V	MODERATE	missense_variant	deleterious_low_confidence(0)
COMLEGS&FEET	26	26:5538549	26:5567658-5567660	ENSBTAG00000045905	PCDH15	ENSBTAT00000064432	34/34	1719	E/-	MODERATE	inframe_deletion	NA
COMLEGS&FEET	26	26:5538549	26:5567680	ENSBTAG00000045905	PCDH15	ENSBTAT00000064432	34/34	1726	V/A	MODERATE	missense_variant	tolerated_low_confidence(1)
COMLEGS&FEET	26	26:5538549	26:5567735	ENSBTAG00000045905	PCDH15	ENSBTAT00000064432	34/34	1744	S/R	MODERATE	missense_variant	deleterious_low_confidence(0)
LINRUMP_ANGLE	26	26:21470978	26:21381141	ENSBTAG00000000090	SEC31B	ENSBTAT00000000099	26/26	1147	A/T	MODERATE	missense_variant	tolerated(1)
LINRUMP_ANGLE	26	26:21470978	26:21388919	ENSBTAG00000000090	SEC31B	ENSBTAT00000000099	19/26	803	V/M	MODERATE	missense_variant	tolerated(0.06)
LINRUMP_ANGLE	26	26:21470978	26:21388919	ENSBTAG00000000090	SEC31B	ENSBTAT00000072520	19/26	803	V/M	MODERATE	missense_variant	deleterious(0.02)
LINRUMP_ANGLE	26	26:21470978	26:21388919	ENSBTAG00000000090	SEC31B	ENSBTAT00000084375	19/25	803	V/M	MODERATE	missense_variant	deleterious(0.01)
LINRUMP_ANGLE	26	26:21470978	26:21392002	ENSBTAG00000000090	SEC31B	ENSBTAT00000000099	14/26	536	E/K	MODERATE	missense_variant	tolerated(0.13)
LINRUMP_ANGLE	26	26:21470978	26:21392002	ENSBTAG00000000090	SEC31B	ENSBTAT00000072520	14/26	536	E/K	MODERATE	missense_variant	tolerated(0.15)
LINRUMP_ANGLE	26	26:21470978	26:21392002	ENSBTAG00000000090	SEC31B	ENSBTAT00000084375	14/25	536	E/K	MODERATE	missense_variant	tolerated(0.16)
LINRUMP_ANGLE	26	26:21470978	26:21393523	ENSBTAG00000000090	SEC31B	ENSBTAT00000000099	13/26	509	I/S	MODERATE	missense_variant	tolerated(1)
LINRUMP_ANGLE	26	26:21470978	26:21393523	ENSBTAG00000000090	SEC31B	ENSBTAT00000072520	13/26	509	I/S	MODERATE	missense_variant	tolerated(1)
LINRUMP_ANGLE	26	26:21470978	26:21393523	ENSBTAG00000000090	SEC31B	ENSBTAT00000084375	13/25	509	I/S	MODERATE	missense_variant	tolerated(1)
LINRUMP_ANGLE	26	26:21470978	26:21395038	ENSBTAG00000000090	SEC31B	ENSBTAT00000000099	11/26	417	R/H	MODERATE	missense_variant	tolerated(0.53)
LINRUMP_ANGLE	26	26:21470978	26:21395038	ENSBTAG00000000090	SEC31B	ENSBTAT00000072520	11/26	417	R/H	MODERATE	missense_variant	tolerated(0.55)
LINRUMP_ANGLE	26	26:21470978	26:21395038	ENSBTAG00000000090	SEC31B	ENSBTAT00000084375	11/25	417	R/H	MODERATE	missense_variant	tolerated(0.57)
LINRUMP_ANGLE	26	26:21470978	26:21422781	ENSBTAG00000000092	HIF1AN	ENSBTAT00000000101	1/8	12	A/P	MODERATE	missense_variant	tolerated_low_confidence(0.08)
LINRUMP_ANGLE	26	26:21470978	26:21591127-21591134	ENSBTAG00000021566	PAX2	ENSBTAT00000061634	2/13	24-26	REA/X	HIGH	frameshift_variant	NA
LINRUMP_ANGLE	26	26:21470978	26:21591127-21591134	ENSBTAG00000021566	PAX2	ENSBTAT00000072226	2/12	24-26	REA/X	HIGH	frameshift_variant	NA
LINRUMP_ANGLE	26	26:21470978	26:21591127-21591134	ENSBTAG00000021566	PAX2	ENSBTAT00000076433	2/12	24-26	REA/X	HIGH	frameshift_variant	NA

## Sheet: Table S5
Table S5: Functional enrichment analysis of sequence variants in QTL regions using g:Profiler. Columns include the associated trait and top variant of the QTL region, along with the significantly identified GO term ID and name (p< 0.05). Additionally, the table provides term size (total number of genes in the term), query size (number of genes from the query), and intersection size (number of ove…
Trait	Top variant	Term ID	Term name	p-value	Term size	Query size	Intersection_size	Precision	Recall	Gene IDs	Gene names
LINCENTRAL_LIGAMENT	15:50014862	GO:0050911	detection of chemical stimulus involved in sensory perception of smell	1.86124e-20	710	16	16	1	0.0225352	ENSBTAG00000004765,ENSBTAG00000022368,ENSBTAG00000037886,ENSBTAG00000038578,ENSBTAG00000038636,ENSBTAG00000039654,ENSBTAG00000039735,ENSBTAG00000040339,ENSBTAG00000046913,ENSBTAG00000047479,ENSBTAG00000047489,ENSBTAG00000047945,ENSBTAG00000050390,ENSBTAG00000051580,ENSBTAG00000052183,ENSBTAG00000052923	OR51AB4,OR52AB4,OR51G4,ENSBTAG00000038578,OR51AG1,OR51P1,OR51V22,OR52Z12,OR52S27,OR52Z19,OR52AD1,OR52A24,OR51G2,OR52J1,OR52S6,OR51P1B
LINCENTRAL_LIGAMENT	15:50014862	GO:0007608	sensory perception of smell	2.79006e-20	728	16	16	1	0.021978	ENSBTAG00000004765,ENSBTAG00000022368,ENSBTAG00000037886,ENSBTAG00000038578,ENSBTAG00000038636,ENSBTAG00000039654,ENSBTAG00000039735,ENSBTAG00000040339,ENSBTAG00000046913,ENSBTAG00000047479,ENSBTAG00000047489,ENSBTAG00000047945,ENSBTAG00000050390,ENSBTAG00000051580,ENSBTAG00000052183,ENSBTAG00000052923	OR51AB4,OR52AB4,OR51G4,ENSBTAG00000038578,OR51AG1,OR51P1,OR51V22,OR52Z12,OR52S27,OR52Z19,OR52AD1,OR52A24,OR51G2,OR52J1,OR52S6,OR51P1B
LINCENTRAL_LIGAMENT	15:50014862	GO:0050907	detection of chemical stimulus involved in sensory perception	4.1408e-20	746	16	16	1	0.0214477	ENSBTAG00000004765,ENSBTAG00000022368,ENSBTAG00000037886,ENSBTAG00000038578,ENSBTAG00000038636,ENSBTAG00000039654,ENSBTAG00000039735,ENSBTAG00000040339,ENSBTAG00000046913,ENSBTAG00000047479,ENSBTAG00000047489,ENSBTAG00000047945,ENSBTAG00000050390,ENSBTAG00000051580,ENSBTAG00000052183,ENSBTAG00000052923	OR51AB4,OR52AB4,OR51G4,ENSBTAG00000038578,OR51AG1,OR51P1,OR51V22,OR52Z12,OR52S27,OR52Z19,OR52AD1,OR52A24,OR51G2,OR52J1,OR52S6,OR51P1B
LINCENTRAL_LIGAMENT	15:50014862	GO:0009593	detection of chemical stimulus	6.62325e-20	768	16	16	1	0.0208333	ENSBTAG00000004765,ENSBTAG00000022368,ENSBTAG00000037886,ENSBTAG00000038578,ENSBTAG00000038636,ENSBTAG00000039654,ENSBTAG00000039735,ENSBTAG00000040339,ENSBTAG00000046913,ENSBTAG00000047479,ENSBTAG00000047489,ENSBTAG00000047945,ENSBTAG00000050390,ENSBTAG00000051580,ENSBTAG00000052183,ENSBTAG00000052923	OR51AB4,OR52AB4,OR51G4,ENSBTAG00000038578,OR51AG1,OR51P1,OR51V22,OR52Z12,OR52S27,OR52Z19,OR52AD1,OR52A24,OR51G2,OR52J1,OR52S6,OR51P1B
LINCENTRAL_LIGAMENT	15:50014862	GO:0050906	detection of stimulus involved in sensory perception	1.20539e-19	797	16	16	1	0.0200753	ENSBTAG00000004765,ENSBTAG00000022368,ENSBTAG00000037886,ENSBTAG00000038578,ENSBTAG00000038636,ENSBTAG00000039654,ENSBTAG00000039735,ENSBTAG00000040339,ENSBTAG00000046913,ENSBTAG00000047479,ENSBTAG00000047489,ENSBTAG00000047945,ENSBTAG00000050390,ENSBTAG00000051580,ENSBTAG00000052183,ENSBTAG00000052923	OR51AB4,OR52AB4,OR51G4,ENSBTAG00000038578,OR51AG1,OR51P1,OR51V22,OR52Z12,OR52S27,OR52Z19,OR52AD1,OR52A24,OR51G2,OR52J1,OR52S6,OR51P1B
LINCENTRAL_LIGAMENT	15:50014862	GO:0007606	sensory perception of chemical stimulus	1.62897e-19	812	16	16	1	0.0197044	ENSBTAG00000004765,ENSBTAG00000022368,ENSBTAG00000037886,ENSBTAG00000038578,ENSBTAG00000038636,ENSBTAG00000039654,ENSBTAG00000039735,ENSBTAG00000040339,ENSBTAG00000046913,ENSBTAG00000047479,ENSBTAG00000047489,ENSBTAG00000047945,ENSBTAG00000050390,ENSBTAG00000051580,ENSBTAG00000052183,ENSBTAG00000052923	OR51AB4,OR52AB4,OR51G4,ENSBTAG00000038578,OR51AG1,OR51P1,OR51V22,OR52Z12,OR52S27,OR52Z19,OR52AD1,OR52A24,OR51G2,OR52J1,OR52S6,OR51P1B
LINCENTRAL_LIGAMENT	15:50014862	GO:0004984	olfactory receptor activity	2.80246e-19	876	16	16	1	0.0182648	ENSBTAG00000004765,ENSBTAG00000022368,ENSBTAG00000037886,ENSBTAG00000038578,ENSBTAG00000038636,ENSBTAG00000039654,ENSBTAG00000039735,ENSBTAG00000040339,ENSBTAG00000046913,ENSBTAG00000047479,ENSBTAG00000047489,ENSBTAG00000047945,ENSBTAG00000050390,ENSBTAG00000051580,ENSBTAG00000052183,ENSBTAG00000052923	OR51AB4,OR52AB4,OR51G4,ENSBTAG00000038578,OR51AG1,OR51P1,OR51V22,OR52Z12,OR52S27,OR52Z19,OR52AD1,OR52A24,OR51G2,OR52J1,OR52S6,OR51P1B
LINCENTRAL_LIGAMENT	15:50014862	GO:0051606	detection of stimulus	5.14935e-19	872	16	16	1	0.0183486	ENSBTAG00000004765,ENSBTAG00000022368,ENSBTAG00000037886,ENSBTAG00000038578,ENSBTAG00000038636,ENSBTAG00000039654,ENSBTAG00000039735,ENSBTAG00000040339,ENSBTAG00000046913,ENSBTAG00000047479,ENSBTAG00000047489,ENSBTAG00000047945,ENSBTAG00000050390,ENSBTAG00000051580,ENSBTAG00000052183,ENSBTAG00000052923	OR51AB4,OR52AB4,OR51G4,ENSBTAG00000038578,OR51AG1,OR51P1,OR51V22,OR52Z12,OR52S27,OR52Z19,OR52AD1,OR52A24,OR51G2,OR52J1,OR52S6,OR51P1B
LINCENTRAL_LIGAMENT	15:50014862	GO:0007600	sensory perception	1.62145e-17	1080	16	16	1	0.0148148	ENSBTAG00000004765,ENSBTAG00000022368,ENSBTAG00000037886,ENSBTAG00000038578,ENSBTAG00000038636,ENSBTAG00000039654,ENSBTAG00000039735,ENSBTAG00000040339,ENSBTAG00000046913,ENSBTAG00000047479,ENSBTAG00000047489,ENSBTAG00000047945,ENSBTAG00000050390,ENSBTAG00000051580,ENSBTAG00000052183,ENSBTAG00000052923	OR51AB4,OR52AB4,OR51G4,ENSBTAG00000038578,OR51AG1,OR51P1,OR51V22,OR52Z12,OR52S27,OR52Z19,OR52AD1,OR52A24,OR51G2,OR52J1,OR52S6,OR51P1B
LINCENTRAL_LIGAMENT	15:50014862	GO:0050877	nervous system process	1.77883e-15	1446	16	16	1	0.011065	ENSBTAG00000004765,ENSBTAG00000022368,ENSBTAG00000037886,ENSBTAG00000038578,ENSBTAG00000038636,ENSBTAG00000039654,ENSBTAG00000039735,ENSBTAG00000040339,ENSBTAG00000046913,ENSBTAG00000047479,ENSBTAG00000047489,ENSBTAG00000047945,ENSBTAG00000050390,ENSBTAG00000051580,ENSBTAG00000052183,ENSBTAG00000052923	OR51AB4,OR52AB4,OR51G4,ENSBTAG00000038578,OR51AG1,OR51P1,OR51V22,OR52Z12,OR52S27,OR52Z19,OR52AD1,OR52A24,OR51G2,OR52J1,OR52S6,OR51P1B
LINCENTRAL_LIGAMENT	15:50014862	GO:0004888	transmembrane signaling receptor activity	9.28612e-15	1672	16	16	1	0.00956938	ENSBTAG00000004765,ENSBTAG00000022368,ENSBTAG00000037886,ENSBTAG00000038578,ENSBTAG00000038636,ENSBTAG00000039654,ENSBTAG00000039735,ENSBTAG00000040339,ENSBTAG00000046913,ENSBTAG00000047479,ENSBTAG00000047489,ENSBTAG00000047945,ENSBTAG00000050390,ENSBTAG00000051580,ENSBTAG00000052183,ENSBTAG00000052923	OR51AB4,OR52AB4,OR51G4,ENSBTAG00000038578,OR51AG1,OR51P1,OR51V22,OR52Z12,OR52S27,OR52Z19,OR52AD1,OR52A24,OR51G2,OR52J1,OR52S6,OR51P1B
LINCENTRAL_LIGAMENT	15:50014862	GO:0007186	G protein-coupled receptor signaling pathway	1.13892e-14	1623	16	16	1	0.00985829	ENSBTAG00000004765,ENSBTAG00000022368,ENSBTAG00000037886,ENSBTAG00000038578,ENSBTAG00000038636,ENSBTAG00000039654,ENSBTAG00000039735,ENSBTAG00000040339,ENSBTAG00000046913,ENSBTAG00000047479,ENSBTAG00000047489,ENSBTAG00000047945,ENSBTAG00000050390,ENSBTAG00000051580,ENSBTAG00000052183,ENSBTAG00000052923	OR51AB4,OR52AB4,OR51G4,ENSBTAG00000038578,OR51AG1,OR51P1,OR51V22,OR52Z12,OR52S27,OR52Z19,OR52AD1,OR52A24,OR51G2,OR52J1,OR52S6,OR51P1B
LINCENTRAL_LIGAMENT	15:50014862	GO:0004930	G protein-coupled receptor activity	3.29742e-14	1299	16	15	0.9375	0.0115473	ENSBTAG00000004765,ENSBTAG00000022368,ENSBTAG00000037886,ENSBTAG00000038636,ENSBTAG00000039654,ENSBTAG00000039735,ENSBTAG00000040339,ENSBTAG00000046913,ENSBTAG00000047479,ENSBTAG00000047489,ENSBTAG00000047945,ENSBTAG00000050390,ENSBTAG00000051580,ENSBTAG00000052183,ENSBTAG00000052923	OR51AB4,OR52AB4,OR51G4,OR51AG1,OR51P1,OR51V22,OR52Z12,OR52S27,OR52Z19,OR52AD1,OR52A24,OR51G2,OR52J1,OR52S6,OR51P1B
LINCENTRAL_LIGAMENT	15:50014862	GO:0038023	signaling receptor activity	4.25024e-14	1838	16	16	1	0.00870511	ENSBTAG00000004765,ENSBTAG00000022368,ENSBTAG00000037886,ENSBTAG00000038578,ENSBTAG00000038636,ENSBTAG00000039654,ENSBTAG00000039735,ENSBTAG00000040339,ENSBTAG00000046913,ENSBTAG00000047479,ENSBTAG00000047489,ENSBTAG00000047945,ENSBTAG00000050390,ENSBTAG00000051580,ENSBTAG00000052183,ENSBTAG00000052923	OR51AB4,OR52AB4,OR51G4,ENSBTAG00000038578,OR51AG1,OR51P1,OR51V22,OR52Z12,OR52S27,OR52Z19,OR52AD1,OR52A24,OR51G2,OR52J1,OR52S6,OR51P1B
LINCENTRAL_LIGAMENT	15:50014862	GO:0060089	molecular transducer activity	4.25024e-14	1838	16	16	1	0.00870511	ENSBTAG00000004765,ENSBTAG00000022368,ENSBTAG00000037886,ENSBTAG00000038578,ENSBTAG00000038636,ENSBTAG00000039654,ENSBTAG00000039735,ENSBTAG00000040339,ENSBTAG00000046913,ENSBTAG00000047479,ENSBTAG00000047489,ENSBTAG00000047945,ENSBTAG00000050390,ENSBTAG00000051580,ENSBTAG00000052183,ENSBTAG00000052923	OR51AB4,OR52AB4,OR51G4,ENSBTAG00000038578,OR51AG1,OR51P1,OR51V22,OR52Z12,OR52S27,OR52Z19,OR52AD1,OR52A24,OR51G2,OR52J1,OR52S6,OR51P1B
LINCENTRAL_LIGAMENT	15:50014862	KEGG:04740	Olfactory transduction	1.69434e-13	779	14	14	1	0.0179718	ENSBTAG00000022368,ENSBTAG00000037886,ENSBTAG00000038636,ENSBTAG00000039654,ENSBTAG00000039735,ENSBTAG00000040339,ENSBTAG00000046913,ENSBTAG00000047479,ENSBTAG00000047489,ENSBTAG00000047945,ENSBTAG00000050390,ENSBTAG00000051580,ENSBTAG00000052183,ENSBTAG00000052923	OR52AB4,OR51G4,OR51AG1,OR51P1,OR51V22,OR52Z12,OR52S27,OR52Z19,OR52AD1,OR52A24,OR51G2,OR52J1,OR52S6,OR51P1B
LINCENTRAL_LIGAMENT	15:50014862	GO:0003008	system process	1.79722e-13	1927	16	16	1	0.00830306	ENSBTAG00000004765,ENSBTAG00000022368,ENSBTAG00000037886,ENSBTAG00000038578,ENSBTAG00000038636,ENSBTAG00000039654,ENSBTAG00000039735,ENSBTAG00000040339,ENSBTAG00000046913,ENSBTAG00000047479,ENSBTAG00000047489,ENSBTAG00000047945,ENSBTAG00000050390,ENSBTAG00000051580,ENSBTAG00000052183,ENSBTAG00000052923	OR51AB4,OR52AB4,OR51G4,ENSBTAG00000038578,OR51AG1,OR51P1,OR51V22,OR52Z12,OR52S27,OR52Z19,OR52AD1,OR52A24,OR51G2,OR52J1,OR52S6,OR51P1B
LINCENTRAL_LIGAMENT	15:50014862	GO:0042221	response to chemical	6.87732e-10	3222	16	16	1	0.00496586	ENSBTAG00000004765,ENSBTAG00000022368,ENSBTAG00000037886,ENSBTAG00000038578,ENSBTAG00000038636,ENSBTAG00000039654,ENSBTAG00000039735,ENSBTAG00000040339,ENSBTAG00000046913,ENSBTAG00000047479,ENSBTAG00000047489,ENSBTAG00000047945,ENSBTAG00000050390,ENSBTAG00000051580,ENSBTAG00000052183,ENSBTAG00000052923	OR51AB4,OR52AB4,OR51G4,ENSBTAG00000038578,OR51AG1,OR51P1,OR51V22,OR52Z12,OR52S27,OR52Z19,OR52AD1,OR52A24,OR51G2,OR52J1,OR52S6,OR51P1B
LINCENTRAL_LIGAMENT	15:50014862	GO:0005886	plasma membrane	8.2676e-09	4567	16	16	1	0.00350339	ENSBTAG00000004765,ENSBTAG00000022368,ENSBTAG00000037886,ENSBTAG00000038578,ENSBTAG00000038636,ENSBTAG00000039654,ENSBTAG00000039735,ENSBTAG00000040339,ENSBTAG00000046913,ENSBTAG00000047479,ENSBTAG00000047489,ENSBTAG00000047945,ENSBTAG00000050390,ENSBTAG00000051580,ENSBTAG00000052183,ENSBTAG00000052923	OR51AB4,OR52AB4,OR51G4,ENSBTAG00000038578,OR51AG1,OR51P1,OR51V22,OR52Z12,OR52S27,OR52Z19,OR52AD1,OR52A24,OR51G2,OR52J1,OR52S6,OR51P1B
LINCENTRAL_LIGAMENT	15:50014862	GO:0071944	cell periphery	2.92816e-08	4942	16	16	1	0.00323756	ENSBTAG00000004765,ENSBTAG00000022368,ENSBTAG00000037886,ENSBTAG00000038578,ENSBTAG00000038636,ENSBTAG00000039654,ENSBTAG00000039735,ENSBTAG00000040339,ENSBTAG00000046913,ENSBTAG00000047479,ENSBTAG00000047489,ENSBTAG00000047945,ENSBTAG00000050390,ENSBTAG00000051580,ENSBTAG00000052183,ENSBTAG00000052923	OR51AB4,OR52AB4,OR51G4,ENSBTAG00000038578,OR51AG1,OR51P1,OR51V22,OR52Z12,OR52S27,OR52Z19,OR52AD1,OR52A24,OR51G2,OR52J1,OR52S6,OR51P1B
LINCENTRAL_LIGAMENT	15:50014862	GO:0007165	signal transduction	2.27567e-06	5342	16	16	1	0.00299513	ENSBTAG00000004765,ENSBTAG00000022368,ENSBTAG00000037886,ENSBTAG00000038578,ENSBTAG00000038636,ENSBTAG00000039654,ENSBTAG00000039735,ENSBTAG00000040339,ENSBTAG00000046913,ENSBTAG00000047479,ENSBTAG00000047489,ENSBTAG00000047945,ENSBTAG00000050390,ENSBTAG00000051580,ENSBTAG00000052183,ENSBTAG00000052923	OR51AB4,OR52AB4,OR51G4,ENSBTAG00000038578,OR51AG1,OR51P1,OR51V22,OR52Z12,OR52S27,OR52Z19,OR52AD1,OR52A24,OR51G2,OR52J1,OR52S6,OR51P1B
LINCENTRAL_LIGAMENT	15:50014862	GO:0023052	signaling	7.03737e-06	5732	16	16	1	0.00279135	ENSBTAG00000004765,ENSBTAG00000022368,ENSBTAG00000037886,ENSBTAG00000038578,ENSBTAG00000038636,ENSBTAG00000039654,ENSBTAG00000039735,ENSBTAG00000040339,ENSBTAG00000046913,ENSBTAG00000047479,ENSBTAG00000047489,ENSBTAG00000047945,ENSBTAG00000050390,ENSBTAG00000051580,ENSBTAG00000052183,ENSBTAG00000052923	OR51AB4,OR52AB4,OR51G4,ENSBTAG00000038578,OR51AG1,OR51P1,OR51V22,OR52Z12,OR52S27,OR52Z19,OR52AD1,OR52A24,OR51G2,OR52J1,OR52S6,OR51P1B
LINCENTRAL_LIGAMENT	15:50014862	GO:0007154	cell communication	8.83568e-06	5814	16	16	1	0.00275198	ENSBTAG00000004765,ENSBTAG00000022368,ENSBTAG00000037886,ENSBTAG00000038578,ENSBTAG00000038636,ENSBTAG00000039654,ENSBTAG00000039735,ENSBTAG00000040339,ENSBTAG00000046913,ENSBTAG00000047479,ENSBTAG00000047489,ENSBTAG00000047945,ENSBTAG00000050390,ENSBTAG00000051580,ENSBTAG00000052183,ENSBTAG00000052923	OR51AB4,OR52AB4,OR51G4,ENSBTAG00000038578,OR51AG1,OR51P1,OR51V22,OR52Z12,OR52S27,OR52Z19,OR52AD1,OR52A24,OR51G2,OR52J1,OR52S6,OR51P1B
LINCENTRAL_LIGAMENT	15:50014862	GO:0032501	multicellular organismal process	1.72529e-05	6062	16	16	1	0.00263939	ENSBTAG00000004765,ENSBTAG00000022368,ENSBTAG00000037886,ENSBTAG00000038578,ENSBTAG00000038636,ENSBTAG00000039654,ENSBTAG00000039735,ENSBTAG00000040339,ENSBTAG00000046913,ENSBTAG00000047479,ENSBTAG00000047489,ENSBTAG00000047945,ENSBTAG00000050390,ENSBTAG00000051580,ENSBTAG00000052183,ENSBTAG00000052923	OR51AB4,OR52AB4,OR51G4,ENSBTAG00000038578,OR51AG1,OR51P1,OR51V22,OR52Z12,OR52S27,OR52Z19,OR52AD1,OR52A24,OR51G2,OR52J1,OR52S6,OR51P1B
LINCENTRAL_LIGAMENT	15:50014862	GO:0051716	cellular response to stimulus	5.26176e-05	6499	16	16	1	0.00246192	ENSBTAG00000004765,ENSBTAG00000022368,ENSBTAG00000037886,ENSBTAG00000038578,ENSBTAG00000038636,ENSBTAG00000039654,ENSBTAG00000039735,ENSBTAG00000040339,ENSBTAG00000046913,ENSBTAG00000047479,ENSBTAG00000047489,ENSBTAG00000047945,ENSBTAG00000050390,ENSBTAG00000051580,ENSBTAG00000052183,ENSBTAG00000052923	OR51AB4,OR52AB4,OR51G4,ENSBTAG00000038578,OR51AG1,OR51P1,OR51V22,OR52Z12,OR52S27,OR52Z19,OR52AD1,OR52A24,OR51G2,OR52J1,OR52S6,OR51P1B
LINCENTRAL_LIGAMENT	15:50014862	GO:0016020	membrane	0.000177454	8512	16	16	1	0.0018797	ENSBTAG00000004765,ENSBTAG00000022368,ENSBTAG00000037886,ENSBTAG00000038578,ENSBTAG00000038636,ENSBTAG00000039654,ENSBTAG00000039735,ENSBTAG00000040339,ENSBTAG00000046913,ENSBTAG00000047479,ENSBTAG00000047489,ENSBTAG00000047945,ENSBTAG00000050390,ENSBTAG00000051580,ENSBTAG00000052183,ENSBTAG00000052923	OR51AB4,OR52AB4,OR51G4,ENSBTAG00000038578,OR51AG1,OR51P1,OR51V22,OR52Z12,OR52S27,OR52Z19,OR52AD1,OR52A24,OR51G2,OR52J1,OR52S6,OR51P1B
LINCENTRAL_LIGAMENT	15:50014862	GO:0050896	response to stimulus	0.000671636	7619	16	16	1	0.00210001	ENSBTAG00000004765,ENSBTAG00000022368,ENSBTAG00000037886,ENSBTAG00000038578,ENSBTAG00000038636,ENSBTAG00000039654,ENSBTAG00000039735,ENSBTAG00000040339,ENSBTAG00000046913,ENSBTAG00000047479,ENSBTAG00000047489,ENSBTAG00000047945,ENSBTAG00000050390,ENSBTAG00000051580,ENSBTAG00000052183,ENSBTAG00000052923	OR51AB4,OR52AB4,OR51G4,ENSBTAG00000038578,OR51AG1,OR51P1,OR51V22,OR52Z12,OR52S27,OR52Z19,OR52AD1,OR52A24,OR51G2,OR52J1,OR52S6,OR51P1B
LINREAR_LEG_SIDE	20:29327008	GO:0098855	HCN channel complex	0.0498953	4	1	1	1	0.25	ENSBTAG00000043948,NA	HCN1
LINREAR_LEG_SIDE	20:29327008	GO:0140232	intracellular cAMP-activated cation channel activity involved in regulation of presynaptic membrane potential	0.0249536	1	1	1	1	1	ENSBTAG00000043948	HCN1
LINREAR_LEG_SIDE	20:29327008	REAC:R-BTA-1296061	HCN channels	0.0374439	3	1	1	1	0.333333	ENSBTAG00000043948	HCN1
LINHOCK_QUALITY	23:28684391	REAC:R-BTA-1236977	Endosomal/Vacuolar pathway	1.82475e-05	4	2	2	1	0.5	ENSBTAG00000002069,ENSBTAG00000020116	BOLA,JSP.1
LINHOCK_QUALITY	23:28684391	GO:1903901	negative regulation of viral life cycle	2.74857e-05	24	6	3	0.5	0.125	ENSBTAG00000007530,ENSBTAG00000007532,ENSBTAG00000035744	TRIM10,TRIM15,TRIM26
LINHOCK_QUALITY	23:28684391	GO:0006955	immune response	8.6102e-05	1313	6	6	1	0.00456969	ENSBTAG00000002069,ENSBTAG00000007530,ENSBTAG00000007532,ENSBTAG00000020116,ENSBTAG00000035744,ENSBTAG00000037381	BOLA,TRIM10,TRIM15,JSP.1,TRIM26,TRIM40
LINHOCK_QUALITY	23:28684391	GO:0061630	ubiquitin protein ligase activity	0.000177659	302	6	4	0.666667	0.013245	ENSBTAG00000007530,ENSBTAG00000007532,ENSBTAG00000035744,ENSBTAG00000037381	TRIM10,TRIM15,TRIM26,TRIM40
LINHOCK_QUALITY	23:28684391	GO:0061659	ubiquitin-like protein ligase activity	0.00022106	319	6	4	0.666667	0.0125392	ENSBTAG00000007530,ENSBTAG00000007532,ENSBTAG00000035744,ENSBTAG00000037381	TRIM10,TRIM15,TRIM26,TRIM40
LINHOCK_QUALITY	23:28684391	REAC:R-BTA-1236974	ER-Phagosome pathway	0.000276754	14	2	2	1	0.142857	ENSBTAG00000002069,ENSBTAG00000020116	BOLA,JSP.1
LINHOCK_QUALITY	23:28684391	GO:0098553	lumenal side of endoplasmic reticulum membrane	0.000355235	8	6	2	0.333333	0.25	ENSBTAG00000002069,ENSBTAG00000020116	BOLA,JSP.1
LINHOCK_QUALITY	23:28684391	GO:0004842	ubiquitin-protein transferase activity	0.000477452	387	6	4	0.666667	0.0103359	ENSBTAG00000007530,ENSBTAG00000007532,ENSBTAG00000035744,ENSBTAG00000037381	TRIM10,TRIM15,TRIM26,TRIM40
LINHOCK_QUALITY	23:28684391	GO:0019787	ubiquitin-like protein transferase activity	0.000600737	410	6	4	0.666667	0.0097561	ENSBTAG00000007530,ENSBTAG00000007532,ENSBTAG00000035744,ENSBTAG00000037381	TRIM10,TRIM15,TRIM26,TRIM40
LINHOCK_QUALITY	23:28684391	GO:0016755	aminoacyltransferase activity	0.000673754	422	6	4	0.666667	0.00947867	ENSBTAG00000007530,ENSBTAG00000007532,ENSBTAG00000035744,ENSBTAG00000037381	TRIM10,TRIM15,TRIM26,TRIM40
LINHOCK_QUALITY	23:28684391	REAC:R-BTA-983170	Antigen Presentation: Folding, assembly and peptide loading of class I MHC	0.000769437	23	2	2	1	0.0869565	ENSBTAG00000002069,ENSBTAG00000020116	BOLA,JSP.1
LINHOCK_QUALITY	23:28684391	GO:0048525	negative regulation of viral process	0.000771806	71	6	3	0.5	0.0422535	ENSBTAG00000007530,ENSBTAG00000007532,ENSBTAG00000035744	TRIM10,TRIM15,TRIM26
LINHOCK_QUALITY	23:28684391	GO:0002376	immune system process	0.000956319	1960	6	6	1	0.00306122	ENSBTAG00000002069,ENSBTAG00000007530,ENSBTAG00000007532,ENSBTAG00000020116,ENSBTAG00000035744,ENSBTAG00000037381	BOLA,TRIM10,TRIM15,JSP.1,TRIM26,TRIM40
LINHOCK_QUALITY	23:28684391	GO:0098576	lumenal side of membrane	0.00133086	15	6	2	0.333333	0.133333	ENSBTAG00000002069,ENSBTAG00000020116	BOLA,JSP.1
LINHOCK_QUALITY	23:28684391	GO:0030670	phagocytic vesicle membrane	0.0024066	20	6	2	0.333333	0.1	ENSBTAG00000002069,ENSBTAG00000020116	BOLA,JSP.1
LINHOCK_QUALITY	23:28684391	GO:1903900	regulation of viral life cycle	0.00306268	112	6	3	0.5	0.0267857	ENSBTAG00000007530,ENSBTAG00000007532,ENSBTAG00000035744	TRIM10,TRIM15,TRIM26
LINHOCK_QUALITY	23:28684391	GO:0016746	acyltransferase activity	0.00348865	639	6	4	0.666667	0.00625978	ENSBTAG00000007530,ENSBTAG00000007532,ENSBTAG00000035744,ENSBTAG00000037381	TRIM10,TRIM15,TRIM26,TRIM40
LINHOCK_QUALITY	23:28684391	GO:0050792	regulation of viral process	0.0046869	129	6	3	0.5	0.0232558	ENSBTAG00000007530,ENSBTAG00000007532,ENSBTAG00000035744	TRIM10,TRIM15,TRIM26
LINHOCK_QUALITY	23:28684391	GO:0008270	zinc ion binding	0.00511328	704	6	4	0.666667	0.00568182	ENSBTAG00000007530,ENSBTAG00000007532,ENSBTAG00000035744,ENSBTAG00000037381	TRIM10,TRIM15,TRIM26,TRIM40
LINHOCK_QUALITY	23:28684391	GO:0044790	suppression of viral release by host	0.00582211	14	6	2	0.333333	0.142857	ENSBTAG00000007532,ENSBTAG00000035744	TRIM15,TRIM26
LINHOCK_QUALITY	23:28684391	REAC:R-BTA-1236975	Antigen processing-Cross presentation	0.00672421	67	2	2	1	0.0298507	ENSBTAG00000002069,ENSBTAG00000020116	BOLA,JSP.1
LINHOCK_QUALITY	23:28684391	GO:0030666	endocytic vesicle membrane	0.00752111	35	6	2	0.333333	0.0571429	ENSBTAG00000002069,ENSBTAG00000020116	BOLA,JSP.1
LINHOCK_QUALITY	23:28684391	GO:0002486	antigen processing and presentation of endogenous peptide antigen via MHC class I via ER pathway, TAP-independent	0.00767534	16	6	2	0.333333	0.125	ENSBTAG00000002069,ENSBTAG00000020116	BOLA,JSP.1
LINHOCK_QUALITY	23:28684391	GO:0002484	antigen processing and presentation of endogenous peptide antigen via MHC class I via ER pathway	0.00767534	16	6	2	0.333333	0.125	ENSBTAG00000002069,ENSBTAG00000020116	BOLA,JSP.1
LINHOCK_QUALITY	23:28684391	GO:0002428	antigen processing and presentation of peptide antigen via MHC class Ib	0.00767534	16	6	2	0.333333	0.125	ENSBTAG00000002069,ENSBTAG00000020116	BOLA,JSP.1
LINHOCK_QUALITY	23:28684391	GO:0002476	antigen processing and presentation of endogenous peptide antigen via MHC class Ib	0.00767534	16	6	2	0.333333	0.125	ENSBTAG00000002069,ENSBTAG00000020116	BOLA,JSP.1
LINHOCK_QUALITY	23:28684391	GO:0042605	peptide antigen binding	0.00785728	34	6	2	0.333333	0.0588235	ENSBTAG00000002069,ENSBTAG00000020116	BOLA,JSP.1
LINHOCK_QUALITY	23:28684391	GO:0016567	protein ubiquitination	0.0099662	585	6	4	0.666667	0.00683761	ENSBTAG00000007530,ENSBTAG00000007532,ENSBTAG00000035744,ENSBTAG00000037381	TRIM10,TRIM15,TRIM26,TRIM40
LINHOCK_QUALITY	23:28684391	GO:0045087	innate immune response	0.0132787	629	6	4	0.666667	0.0063593	ENSBTAG00000007530,ENSBTAG00000007532,ENSBTAG00000035744,ENSBTAG00000037381	TRIM10,TRIM15,TRIM26,TRIM40
LINHOCK_QUALITY	23:28684391	GO:0046597	negative regulation of viral entry into host cell	0.0134223	21	6	2	0.333333	0.0952381	ENSBTAG00000007530,ENSBTAG00000035744	TRIM10,TRIM26
LINHOCK_QUALITY	23:28684391	GO:0019885	antigen processing and presentation of endogenous peptide antigen via MHC class I	0.0134223	21	6	2	0.333333	0.0952381	ENSBTAG00000002069,ENSBTAG00000020116	BOLA,JSP.1
LINHOCK_QUALITY	23:28684391	REAC:R-BTA-198933	Immunoregulatory interactions between a Lymphoid and a non-Lymphoid cell	0.0138681	96	2	2	1	0.0208333	ENSBTAG00000002069,ENSBTAG00000020116	BOLA,JSP.1
LINHOCK_QUALITY	23:28684391	GO:0032446	protein modification by small protein conjugation	0.0143975	642	6	4	0.666667	0.00623053	ENSBTAG00000007530,ENSBTAG00000007532,ENSBTAG00000035744,ENSBTAG00000037381	TRIM10,TRIM15,TRIM26,TRIM40
LINHOCK_QUALITY	23:28684391	GO:0002483	antigen processing and presentation of endogenous peptide antigen	0.0147625	22	6	2	0.333333	0.0909091	ENSBTAG00000002069,ENSBTAG00000020116	BOLA,JSP.1
LINHOCK_QUALITY	23:28684391	GO:0019058	viral life cycle	0.0190772	206	6	3	0.5	0.0145631	ENSBTAG00000007530,ENSBTAG00000007532,ENSBTAG00000035744	TRIM10,TRIM15,TRIM26
LINHOCK_QUALITY	23:28684391	GO:0046914	transition metal ion binding	0.019133	985	6	4	0.666667	0.00406091	ENSBTAG00000007530,ENSBTAG00000007532,ENSBTAG00000035744,ENSBTAG00000037381	TRIM10,TRIM15,TRIM26,TRIM40
LINHOCK_QUALITY	23:28684391	GO:0070647	protein modification by small protein conjugation or removal	0.0222742	717	6	4	0.666667	0.0055788	ENSBTAG00000007530,ENSBTAG00000007532,ENSBTAG00000035744,ENSBTAG00000037381	TRIM10,TRIM15,TRIM26,TRIM40
LINHOCK_QUALITY	23:28684391	GO:0043687	post-translational protein modification	0.0256342	743	6	4	0.666667	0.00538358	ENSBTAG00000007530,ENSBTAG00000007532,ENSBTAG00000035744,ENSBTAG00000037381	TRIM10,TRIM15,TRIM26,TRIM40
LINHOCK_QUALITY	23:28684391	GO:0002475	antigen processing and presentation via MHC class Ib	0.0259204	29	6	2	0.333333	0.0689655	ENSBTAG00000002069,ENSBTAG00000020116	BOLA,JSP.1
LINHOCK_QUALITY	23:28684391	GO:0002474	antigen processing and presentation of peptide antigen via MHC class I	0.0259204	29	6	2	0.333333	0.0689655	ENSBTAG00000002069,ENSBTAG00000020116	BOLA,JSP.1
LINHOCK_QUALITY	23:28684391	GO:0003823	antigen binding	0.0272342	63	6	2	0.333333	0.031746	ENSBTAG00000002069,ENSBTAG00000020116	BOLA,JSP.1
LINHOCK_QUALITY	23:28684391	GO:0140546	defense response to symbiont	0.0290564	767	6	4	0.666667	0.00521512	ENSBTAG00000007530,ENSBTAG00000007532,ENSBTAG00000035744,ENSBTAG00000037381	TRIM10,TRIM15,TRIM26,TRIM40
LINHOCK_QUALITY	23:28684391	GO:0045335	phagocytic vesicle	0.0348873	75	6	2	0.333333	0.0266667	ENSBTAG00000002069,ENSBTAG00000020116	BOLA,JSP.1
LINHOCK_QUALITY	23:28684391	GO:0019883	antigen processing and presentation of endogenous antigen	0.0379546	35	6	2	0.333333	0.0571429	ENSBTAG00000002069,ENSBTAG00000020116	BOLA,JSP.1
LINHOCK_QUALITY	23:28684391	GO:0016032	viral process	0.0418357	268	6	3	0.5	0.011194	ENSBTAG00000007530,ENSBTAG00000007532,ENSBTAG00000035744	TRIM10,TRIM15,TRIM26
LINHOCK_QUALITY	23:28684391	GO:0001916	positive regulation of T cell mediated cytotoxicity	0.0497203	40	6	2	0.333333	0.05	ENSBTAG00000002069,ENSBTAG00000020116	BOLA,JSP.1
LINRUMP_ANGLE	26:21470978	GO:0036140	[protein]-asparagine 3-dioxygenase activity	0.0499073	1	4	1	0.25	1	ENSBTAG00000000092	HIF1AN
LINREAR_UDDER	6:15034445	KEGG:04614	Renin-angiotensin system	0.0498845	25	1	1	1	0.04	ENSBTAG00000008332	ENPEP

## Sheet: Table S6
Table S6: List of publications with GWAS results overlap with loci identified in this study. GWAS results and Pubmed IDs of corresponding published articles were obtained from cattleQTLdb. Only loci were considered which were associated with the same traits as our identified loci. Information about author, publication year, doi, and titel were retrieved using R package easyPubmed.
This study				Other studies as obtained from cattleQTLdb
Top variant	Chr	QTL start	QTL end	Trait name	Breed	Author last name	doi
2:109169387	2	109019387	109319387	Stature	Holstein,Normande,Montbéliarde	Marete	10.3389/fgene.2018.00522
2:109169387	2	109019387	109319387	Stature	Montbéliarde	Marete	10.3389/fgene.2018.00522
4:21420050	4	21270050	22207653	Net merit	Holstein	Rincon	10.3168/jds.2008-1395
7:98433366	7	98283366	98583366	Stature	Charolais	Bouwman	10.1038/s41588-018-0056-5
7:98433366	7	98283366	98583366	Stature	Simmental	Bouwman	10.1038/s41588-018-0056-5
7:98433366	7	98283366	98583366	Stature	Holstein	Bouwman	10.1038/s41588-018-0056-5
7:98433366	7	98283366	98583366	Stature	Ayrshire,Danish Red,Holstein,Jersey,Normande,Angus,Fleckvieh,Montbéliarde	Bouwman	10.1038/s41588-018-0056-5
8:15021228	8	14871228	15171228	Body weight	brahman	Crispim	10.1371/journal.pone.0139906
15:50014862	15	49373191	50164862	Body weight gain	Charolais,Gelbvieh,Hereford,Limousin,Pinzgauer,Red Angus,Red Poll,Simmental,Angus	Snelling	10.2527/jas.2009-2257
17:14049897	17	13899897	14281310	Feet and leg conformation	Holstein	Cole	10.1186/1471-2164-12-408
17:14049897	17	13899897	14281310	Net merit	Holstein	Cole	10.1186/1471-2164-12-408
17:14049897	17	13899897	14281310	Length of productive life	Holstein	Cole	10.1186/1471-2164-12-408
17:14049897	17	13899897	14281310	Rear leg placement - rear view	Holstein	Cole	10.1186/1471-2164-12-408
17:14049897	17	13899897	14281310	Rear leg placement - side view	Holstein	Cole	10.1186/1471-2164-12-408
17:14049897	17	13899897	14281310	Strength	Holstein	Cole	10.1186/1471-2164-12-408
17:14049897	17	13899897	14281310	Body depth	Holstein	Cole	10.1186/1471-2164-12-408
17:14049897	17	13899897	14281310	Foot angle	Holstein	Cole	10.1186/1471-2164-12-408
17:14049897	17	13899897	14281310	PTA type	Holstein	Cole	10.1186/1471-2164-12-408
17:14049897	17	13899897	14281310	Udder attachment	Holstein	Cole	10.1186/1471-2164-12-408
17:14049897	17	13899897	14281310	Udder height	Holstein	Cole	10.1186/1471-2164-12-408
17:14049897	17	13899897	14281310	Rump width	Holstein	Cole	10.1186/1471-2164-12-408
17:14049897	17	13899897	14281310	Stature	Holstein	Cole	10.1186/1471-2164-12-408
17:14049897	17	13899897	14281310	Udder depth	Holstein	Cole	10.1186/1471-2164-12-408
17:14049897	17	13899897	14281310	Stature	Ayrshire,Danish Red,Holstein,Jersey,Normande,Angus,Fleckvieh,Montbéliarde	Bouwman	10.1038/s41588-018-0056-5
18:16330666	18	16180666	16480666	Body weight	Brahman	Porto-Neto	10.2527/jas.2015-9401
20:29327008	20	29177008	29477008	Body weight	Charolais,Gelbvieh,Hereford,Limousin,Pinzgauer,Red Angus,Red Poll,Simmental,Angus	Snelling	10.2527/jas.2009-2257
20:29327008	20	29177008	29477008	Metabolic body weight	Beef cattle	Lu	10.2527/jas.2012-5716
20:29327008	20	29177008	29477008	Average daily gain	Beef cattle	Lu	10.2527/jas.2012-5716
21:17993077	21	17843077	18143077	Net merit	Holstein	Cole	10.1186/1471-2164-12-408
21:17993077	21	17843077	18143077	Teat length	Holstein	Cole	10.1186/1471-2164-12-408
21:17993077	21	17843077	18143077	Length of productive life	Holstein	Cole	10.1186/1471-2164-12-408
23:28684391	23	28534391	28834391	Feet and leg conformation	Holstein	Kolbehdari	10.3168/jds.2007-0585
26:21470978	26	21320978	21620978	Residual feed intake	Holstein	Cohen-Zinder	10.1152/physiolgenomics.00121.2015
30:11548482	X	11398482	11698482	Rump angle	Holstein	Cole	10.1186/1471-2164-12-408
30:11548482	X	11398482	11698482	Dairy form	Holstein	Cole	10.1186/1471-2164-12-408
30:11548482	X	11398482	11698482	Rear leg placement - rear view	Holstein	Cole	10.1186/1471-2164-12-408
30:11548482	X	11398482	11698482	Udder height	Holstein	Cole	10.1186/1471-2164-12-408
30:11548482	X	11398482	11698482	Teat placement	Holstein	Cole	10.1186/1471-2164-12-408
30:11548482	X	11398482	11698482	Udder cleft	Holstein	Cole	10.1186/1471-2164-12-408
